# Supplementary material for: Phenolic-rich extruded BRS 305 sorghum-based beverage improves fecal and blood metabolites, oxidative balance and cardiometabolic markers in adults with excess body weight: a single-blind, randomized, placebo-controlled study
Source: Eur J Nutr. 2026 Jun 19;65(5):166. doi: 10.1007/s00394-026-04019-2 (PMC13282233; doi:10.1007/s00394-026-04019-2)
Supplement: Supplementary file 1 — Supplementary Material 1 [file 394_2026_4019_MOESM1_ESM.xlsx]

## Sheet: Compounds
Phenolic-rich extruded BRS 305 sorghum-based beverage improves fecal and blood metabolites, oxidative balance and cardiometabolic markers in adults with excess body weight: a single-blind, randomized, placebo-controlled study
European Journal of Nutrition
Lucimar Aguiar da Silva (1), Vinícius Parzanini Brilhante de São José (1), Álvaro Luiz Miranda Piermatei (1), Larissa Arruda Rodrigues (1), Pietra Vidal Cardoso do Prado (1), Renata Celi Lopes Toledo (1), Carlos Wanderlei Piler de Carvalho (2), Valéria Aparecida Vieira Queiroz (3), Bárbara Pereira da Silva (1), Joseph Francis Pierre (4), Hércia Stampini Duarte Martino (1)
1 Federal University of Viçosa, (Department of Nutrition and Health), Viçosa, (Minas Gerais), Brazil
2 Embrapa Food Technology, Rio de Janeiro, (Rio de Janeiro), Brazil
3 Embrapa Maize and Sorghum, Sete Lagoas, (Minas Gerais), Brazil
4 University of Wisconsin-Madison, (Department of Nutritional Sciences), Madison, (Wisconsin), United States
Corresponding author: Hércia Stampini Duarte Martino (hercia@ufv.br)
Supplementary Material 1 Phenolic Compounds identified in both beverages
Name	Formula	Annot. Source: Predicted Compositions	Annot. Source: mzCloud Search	Annot. Source: mzVault Search	Annot. Source: ChemSpider Search	Annot. Source: MassList Search	Annot. DeltaMass [ppm]	Calc. MW	m/z	RT [min]	Area (Max.)	# ChemSpider Results	# mzCloud Results	# mzVault Results	mzCloud Best Match	mzCloud Best Match Confidence	mzVault Best Match	mzVault Library Match: Bamba lab 34 lipid mediators library stepped NCE 10 30 45	mzVault Library Match: Bamba lab 598 polar metabolites stepped NCE 10 30 45	mzVault Library Match: Custom mzVault Library	mzVault Library Match: LipidBlast-VS68-Neg	mzVault Library Match: LipidBlast-VS68-Pos	mzVault Library Match: mzCloud Offline for mzVault_Endogenous_2021B	mzVault Library Match: mzCloud_Offline for mzVault_Autoprocessed_2021B	mzVault Library Match: mzCloud_Offline for mzVault_Endogenous-Autoprocessed_2021B	mzVault Library Match: mzCloud_Offline for mzVault_Reference_2021B	Mass List Match: Arita Lab 6549 Flavonoid Structure Database	Mass List Match: EFS HRAM Compound Database	MS2	Reference Ion	Group Area: Control, Sample	Group Area: Sorghum, Sample	Replicate Grouped Area: Control, Sample,1	Replicate Grouped Area: Control, Sample,2	Replicate Grouped Area: Control, Sample,3	Replicate Grouped Area: Sorghum, Sample,1	Replicate Grouped Area: Sorghum, Sample,2	Replicate Grouped Area: Sorghum, Sample,3	Group CV [%]: Control, Sample	Group CV [%]: Sorghum, Sample	Ratio: (Control, Sample) / (Sorghum, Sample)	Bio. Rep. Ratio: (Control, Sample,1) / (Sorghum, Sample,1)	Bio. Rep. Ratio: (Control, Sample,2) / (Sorghum, Sample,2)	Bio. Rep. Ratio: (Control, Sample,3) / (Sorghum, Sample,3)	Log2 Fold Change: (Control, Sample) / (Sorghum, Sample)	Bio.Rep. Log2 Fold Change: (Control, Sample,1) / (Sorghum, Sample,1)	Bio.Rep. Log2 Fold Change: (Control, Sample,2) / (Sorghum, Sample,2)	Bio.Rep. Log2 Fold Change: (Control, Sample,3) / (Sorghum, Sample,3)	P-value: (Control, Sample) / (Sorghum, Sample)
Catechol	C6 H6 O2	Full match	Full match	No results	Not the top hit	No results	0.22	110.037	109.03	7.444	1.26196e+06	32	2	0	96.6	9.8		No matches found	No matches found	No matches found	No matches found	No matches found	No matches found	No matches found	No matches found	No matches found	No matches found	No matches found	DDA for preferred ion	[M-H]-1	409698	981687	390859	409698	505880	911728	981687	1.26196e+06	14.1665	17.6213	0.417	0.429	0.417	0.401	-1.26	-1.22	-1.26	-1.32	0.0131655
Catechol	C6 H6 O2	Full match	Full match	No results	Not the top hit	No results	0.23	110.037	109.03	7.657	3.43853e+07	32	2	0	98.7	9.9		No matches found	No matches found	No matches found	No matches found	No matches found	No matches found	No matches found	No matches found	No matches found	No matches found	No matches found	DDA for preferred ion	[M-H]-1	7.90828e+06	3.17927e+07	7.90828e+06	7.57977e+06	8.08063e+06	3.10382e+07	3.17927e+07	3.43853e+07	3.23886	5.41781	0.238	0.255	0.238	0.235	-2.07	-1.97	-2.07	-2.09	0.00143749
Glycine anhydride	C4 H6 N2 O2	Full match	Full match	No results	Not the top hit	No results	-0.08	114.043	113.036	0.855	3.93288e+06	38	1	0	55.7	7.8		No matches found	No matches found	No matches found	No matches found	No matches found	No matches found	No matches found	No matches found	No matches found	No matches found	No matches found	DDA for preferred ion	[M-H]-1	717203	3.60511e+06	717203	805926	622376	3.46133e+06	3.93288e+06	3.60511e+06	12.835	6.59179	0.205	0.207	0.205	0.173	-2.29	-2.27	-2.29	-2.53	0.00142755
Maleamic acid	C4 H5 N O3	Full match	No results	No results	Full match	No results	-0.08	115.027	114.02	0.858	2.2989e+06	15	0	0				No matches found	No matches found	No matches found	No matches found	No matches found	No matches found	No matches found	No matches found	No matches found	No matches found	No matches found	DDA for preferred ion	[M-H]-1	587211	1.94756e+06	587211	447385	592097	1.9051e+06	2.2989e+06	1.94756e+06	15.1551	10.5413	0.304	0.308	0.195	0.304	-1.72	-1.7	-2.36	-1.72	0.0127498
Succinate	C4 H4 O4	Full match	No results	No results	Full match	No results	-0.45	116.011	115.004	0.87	1.134e+06	14	0	0				No matches found	No matches found	No matches found	No matches found	No matches found	No matches found	No matches found	No matches found	No matches found	No matches found	No matches found	DDA for preferred ion	[M-H]-1	503608	1.06362e+06	478834	503608	596013	967629	1.134e+06	1.06362e+06	11.7375	7.91541	0.495	0.495	0.444	0.56	-1.01	-1.01	-1.17	-0.84	0.00920399
Guaiacol	C7 H8 O2	Full match	No results	No results	Full match	No results	0.17	124.052	123.045	6.277	2.87785e+06	58	0	0				No matches found	No matches found	No matches found	No matches found	No matches found	No matches found	No matches found	No matches found	No matches found	No matches found	No matches found	DDA for preferred ion	[M-H]-1	93618.2	2.70008e+06	93382.1	93719.4	93618.2	2.70008e+06	2.6214e+06	2.87785e+06	0.184984	4.80686	0.035	0.035	0.036	0.033	-4.85	-4.85	-4.81	-4.94	0.000824921
Pyrogallol	C6 H6 O3	Full match	Full match	No results	Not the top hit	No results	-0.21	126.032	125.024	31.087	2.3327e+06	51	2	0	42.2	7.1		No matches found	No matches found	No matches found	No matches found	No matches found	No matches found	No matches found	No matches found	No matches found	No matches found	No matches found	DDA for preferred ion	[M-H]-1	275026	2.2736e+06	211853	275026	358920	2.22209e+06	2.3327e+06	2.2736e+06	26.1681	2.43172	0.118	0.095	0.118	0.158	-3.08	-3.39	-3.08	-2.66	0.000444366
Pyrogallol	C6 H6 O3	Full match	Full match	No results	Not the top hit	No results	-0.22	126.032	125.024	31.271	1.85815e+06	51	2	0	51.4	7.6		No matches found	No matches found	No matches found	No matches found	No matches found	No matches found	No matches found	No matches found	No matches found	No matches found	No matches found	DDA for preferred ion	[M-H]-1	384274	1.59997e+06	256865	384274	471711	1.32552e+06	1.59997e+06	1.85815e+06	29.1256	16.7043	0.24	0.194	0.24	0.254	-2.06	-2.37	-2.06	-1.98	0.00558429
Phloroglucinol	C6 H6 O3	Full match	Full match	Full match	Partial match	No results	-0.13	126.032	125.024	29.223	1.48951e+07	51	2	2	80.1	9	58.9	No matches found	No matches found	No matches found	No matches found	No matches found	Single match found	No matches found	No matches found	Single match found	No matches found	No matches found	DDA for preferred ion	[M-H]-1	906599	1.44651e+07	617619	906599	1.04474e+06	1.44651e+07	1.41204e+07	1.48951e+07	25.4526	2.67789	0.064	0.043	0.064	0.07	-3.96	-4.55	-3.96	-3.83	0.000240904
Asparagine	C4 H8 N2 O3	Full match	Full match	Full match	Full match	No results	-0.13	132.053	131.046	0.849	1.31267e+07	31	3	2	66.6	8.3	91.9	No matches found	No matches found	No matches found	No matches found	No matches found	Single match found	No matches found	No matches found	Single match found	No matches found	No matches found	DDA for preferred ion	[M-H]-1	2.89794e+06	1.30637e+07	3.13593e+06	2.89794e+06	2.6216e+06	1.27966e+07	1.31267e+07	1.30637e+07	8.92158	1.34858	0.221	0.245	0.221	0.201	-2.18	-2.03	-2.18	-2.32	0.000531612
2-Methylbenzoic acid	C8 H8 O2	Full match	Full match	No results	Not the top hit	No results	-0.21	136.052	135.045	20.282	6.6452e+06	72	1	0	36.7	6.8		No matches found	No matches found	No matches found	No matches found	No matches found	No matches found	No matches found	No matches found	No matches found	No matches found	No matches found	DDA for preferred ion	[M-H]-1	2.59613e+06	6.46663e+06	2.67832e+06	2.59613e+06	2.28478e+06	6.46663e+06	6.6452e+06	6.40125e+06	8.23867	1.94134	0.391	0.414	0.391	0.357	-1.36	-1.27	-1.36	-1.49	0.000630017
Benzyl formate	C8 H8 O2	Full match	No results	No results	Full match	No results	-0.24	136.052	135.045	24.829	795341	72	0	0				No matches found	No matches found	No matches found	No matches found	No matches found	No matches found	No matches found	No matches found	No matches found	No matches found	No matches found	DDA for preferred ion	[M-H]-1	102027	754341	102527	101005	102027	695716	754341	795341	0.761627	6.68991	0.134	0.147	0.134	0.128	-2.9	-2.76	-2.9	-2.96	0.00201902
Salicylate	C7 H5 O3	No results	No results	No results	Full match	No results	-0.3	137.024	136.017	22.287	1.88754e+07	13	0	0				No matches found	No matches found	No matches found	No matches found	No matches found	No matches found	No matches found	No matches found	No matches found	No matches found	No matches found	DDA for preferred ion	[M-H]-1	7.48585e+06	1.80657e+07	7.67918e+06	7.48585e+06	7.39663e+06	1.74362e+07	1.80657e+07	1.88754e+07	1.92059	3.98027	0.414	0.44	0.414	0.392	-1.27	-1.18	-1.27	-1.35	0.00219055
Salicylic acid	C7 H6 O3	Full match	Full match	Full match	Partial match	No results	-0.23	138.032	137.024	12.818	6.60544e+06	34	4	6	97.5	9.9	90.4	No matches found	No matches found	No matches found	No matches found	No matches found	Multiple matches found	No matches found	No matches found	Multiple matches found	No matches found	No matches found	DDA for preferred ion	[M-H]-1	2.14977e+06	5.89325e+06	2.14977e+06	1.67348e+06	2.31065e+06	5.89325e+06	5.59337e+06	6.60544e+06	16.2053	8.62	0.35	0.365	0.299	0.35	-1.52	-1.45	-1.74	-1.52	0.00165889
4-Hydroxybenzoic acid	C7 H6 O3	Full match	Full match	Partial match	Partial match	No results	-0.04	138.032	137.024	10.943	4.08515e+07	34	4	2	99.8	10	57.9	No matches found	No matches found	No matches found	No matches found	No matches found	Single match found	No matches found	No matches found	Single match found	No matches found	No matches found	DDA for preferred ion	[M-H]-1	2.73418e+06	4.07777e+07	2.73418e+06	2.61746e+06	2.75892e+06	4.07777e+07	3.93466e+07	4.08515e+07	2.79456	2.10375	0.067	0.067	0.067	0.068	-3.9	-3.9	-3.91	-3.89	0.000140836
Salicylic acid	C7 H6 O3	Full match	Full match	Full match	Partial match	No results	0.03	138.032	137.024	5.494	6.89937e+06	34	4	6	73.7	8.7	80.8	No matches found	No matches found	No matches found	No matches found	No matches found	Multiple matches found	No matches found	No matches found	Multiple matches found	No matches found	No matches found	DDA for preferred ion	[M-H]-1	2.66958e+06	6.60685e+06	2.66958e+06	2.55488e+06	2.72587e+06	6.60685e+06	6.20161e+06	6.89937e+06	3.28831	5.33389	0.404	0.404	0.412	0.395	-1.31	-1.31	-1.28	-1.34	0.00150741
Ethyl maltol	C7 H8 O3	Full match	No results	No results	Full match	No results	-0.06	140.047	139.04	4.234	2.31257e+06	81	0	0				No matches found	No matches found	No matches found	No matches found	No matches found	No matches found	No matches found	No matches found	No matches found	No matches found	No matches found	DDA for preferred ion	[M-H]-1	140624	2.17121e+06	142884	140624	120203	2.11173e+06	2.17121e+06	2.31257e+06	9.28393	4.69243	0.065	0.068	0.065	0.052	-3.95	-3.89	-3.95	-4.27	0.001041
(±)-2-Hydroxyglutaric acid	C5 H8 O5	Full match	No results	No results	Full match	No results	-0.43	148.037	147.03	1.042	4.053e+06	41	0	0				No matches found	No matches found	No matches found	No matches found	No matches found	No matches found	No matches found	No matches found	No matches found	No matches found	No matches found	DDA for preferred ion	[M-H]-1	1.15745e+06	3.37553e+06	1.35612e+06	1.15745e+06	207046	4.053e+06	2.91578e+06	3.37553e+06	67.7222	16.5909	0.335	0.335	0.397	0.061	-1.58	-1.58	-1.33	-4.03	0.0255818
DL-Mevalonic acid	C6 H12 O4	Full match	No results	No results	Full match	No results	-0.23	148.074	147.066	4.272	1.12401e+06	79	0	0				No matches found	No matches found	No matches found	No matches found	No matches found	No matches found	No matches found	No matches found	No matches found	No matches found	No matches found	DDA for preferred ion	[M-H]-1	326607	1.07759e+06	268241	399931	326607	1.07759e+06	1.06898e+06	1.12401e+06	19.8998	2.71513	0.291	0.249	0.374	0.291	-1.78	-2.01	-1.42	-1.78	0.00348629
5,6-Dioxo-1,3-cyclohexadiene-1-carboxylic acid	C7 H4 O4	Full match	No results	No results	Full match	No results	-0.44	152.011	151.004	35.479	6.60889e+06	2	0	0				No matches found	No matches found	No matches found	No matches found	No matches found	No matches found	No matches found	No matches found	No matches found	No matches found	No matches found	DDA for preferred ion	[M-H]-1	178705	6.37632e+06	863439	178705	117940	6.60889e+06	6.37632e+06	6.21234e+06	107.058	3.1139	0.028	0.131	0.028	0.019	-5.16	-2.94	-5.16	-5.72	0.000517299
5,6-Dioxo-1,3-cyclohexadiene-1-carboxylic acid	C7 H4 O4	Full match	No results	No results	Full match	No results	0.01	152.011	151.004	7.663	1.12342e+06	2	0	0				No matches found	No matches found	No matches found	No matches found	No matches found	No matches found	No matches found	No matches found	No matches found	No matches found	No matches found	DDA for preferred ion	[M-H]-1	207721	1.04538e+06	196551	216716	207721	749202	1.04538e+06	1.12342e+06	4.88052	20.297	0.207	0.262	0.207	0.185	-2.27	-1.93	-2.27	-2.44	0.0198222
Vanillin	C8 H8 O3	Full match	Full match	Full match	Full match	No results	-0.3	152.047	151.04	22.288	2.9842e+07	116	10	12	99.7	10	87.1	No matches found	Single match found	No matches found	No matches found	No matches found	Multiple matches found	Single match found	No matches found	Multiple matches found	No matches found	No matches found	DDA for preferred ion	[M-H]-1	1.20231e+07	2.79402e+07	1.19169e+07	1.20231e+07	1.21044e+07	2.70277e+07	2.79402e+07	2.9842e+07	0.782642	5.079	0.43	0.441	0.43	0.406	-1.22	-1.18	-1.22	-1.3	0.00227649
4-Hydroxy-2-methylbenzoic acid	C8 H8 O3	Full match	Full match	Partial match	Partial match	No results	-0.22	152.047	151.04	16.393	5.60518e+06	116	11	9	95.2	9.8	62.5	No matches found	No matches found	No matches found	No matches found	No matches found	Multiple matches found	No matches found	No matches found	Multiple matches found	No matches found	No matches found	DDA for preferred ion	[M-H]-1	345815	5.56049e+06	458117	345815	340018	5.56049e+06	5.60518e+06	5.53824e+06	17.459	0.612217	0.062	0.082	0.062	0.061	-4.02	-3.6	-4.02	-4.03	7.75854e-05
DL-Mandelic acid	C8 H8 O3	Full match	Full match	Partial match	Partial match	No results	-0.02	152.047	151.04	9.599	2.07943e+06	116	11	18	82.7	49.3	75.2	No matches found	Multiple matches found	No matches found	No matches found	No matches found	Multiple matches found	Single match found	No matches found	Multiple matches found	No matches found	No matches found	DDA for preferred ion	[M-H]-1	532832	1.8913e+06	579217	507068	532832	2.07943e+06	1.69841e+06	1.8913e+06	6.77443	10.0817	0.282	0.279	0.299	0.282	-1.83	-1.84	-1.74	-1.83	0.00434355
2,4-Dihydroxybenzoic acid	C7 H6 O4	Full match	Full match	No results	Not the top hit	Full match	-0.48	154.027	153.019	25.429	2.735e+06	45	5	0	80.9	9		No matches found	No matches found	No matches found	No matches found	No matches found	No matches found	No matches found	No matches found	No matches found	No matches found	Single match found	DDA for preferred ion	[M-H]-1	95243.9	2.58686e+06	95886.5	95243.9	93784.8	2.58526e+06	2.58686e+06	2.735e+06	1.13399	3.26261	0.037	0.037	0.037	0.034	-4.76	-4.75	-4.76	-4.87	0.000390829
2,4-Dihydroxybenzoic acid	C7 H6 O4	Full match	Full match	Full match	Not the top hit	Full match	-0.4	154.027	153.019	20.468	2.57068e+06	45	5	4	68.7	8.4	54.7	No matches found	No matches found	No matches found	No matches found	No matches found	Single match found	No matches found	No matches found	Multiple matches found	No matches found	Single match found	DDA for preferred ion	[M-H]-1	160602	2.53613e+06	163755	160602	159626	2.53613e+06	2.57068e+06	2.26224e+06	1.33771	6.87974	0.065	0.065	0.062	0.071	-3.95	-3.95	-4	-3.82	0.00177494
Gentisic acid	C7 H6 O4	Full match	Full match	No results	Not the top hit	Full match	-0.15	154.027	153.019	9.907	3.02491e+06	45	5	0	76	8.8		No matches found	No matches found	No matches found	No matches found	No matches found	No matches found	No matches found	No matches found	No matches found	No matches found	Single match found	DDA for preferred ion	[M-H]-1	109813	2.74543e+06	109542	109813	113964	2.26609e+06	3.02491e+06	2.74543e+06	2.23115	14.3263	0.042	0.048	0.036	0.042	-4.59	-4.37	-4.78	-4.59	0.00734527
Protocatechuic acid	C7 H6 O4	Full match	Not the top hit	Not the top hit	Partial match	Full match	-0.11	154.027	153.019	7.66	8.8941e+07	45	5	13	96	9.8	96.4	No matches found	Multiple matches found	No matches found	No matches found	No matches found	Multiple matches found	No matches found	No matches found	Multiple matches found	No matches found	Single match found	DDA for preferred ion	[M-H]-1	1.85154e+07	8.3319e+07	1.85154e+07	1.80925e+07	1.8995e+07	8.14528e+07	8.3319e+07	8.8941e+07	2.43644	4.60903	0.217	0.227	0.217	0.214	-2.2	-2.14	-2.2	-2.23	0.000974842
Gentisic acid	C7 H6 O4	Full match	Full match	No results	Not the top hit	Full match	-0.09	154.027	153.019	16.163	1.96911e+06	45	5	0	69.3	8.5		No matches found	No matches found	No matches found	No matches found	No matches found	No matches found	No matches found	No matches found	No matches found	No matches found	Single match found	DDA for preferred ion	[M-H]-1	357793	1.72243e+06	357793	340868	362974	1.55931e+06	1.72243e+06	1.96911e+06	3.26702	11.7875	0.198	0.229	0.198	0.184	-2.34	-2.12	-2.34	-2.44	0.00695162
Gentisic acid	C7 H6 O4	Full match	Full match	Partial match	Not the top hit	Full match	0.17	154.027	153.019	3.632	3.07551e+06	45	5	10	71.5	8.6	84.7	No matches found	No matches found	No matches found	No matches found	No matches found	Multiple matches found	No matches found	No matches found	Multiple matches found	No matches found	Single match found	DDA for preferred ion	[M-H]-1	94711.5	3.03814e+06	93862	95497.6	94711.5	3.07551e+06	2.96052e+06	3.03814e+06	0.863916	1.93935	0.031	0.031	0.032	0.031	-5	-5.03	-4.95	-5	0.000137237
Vanillyl alcohol	C8 H10 O3	Full match	No results	No results	Full match	No results	-0.27	154.063	153.056	7.799	1.18406e+06	129	0	0				No matches found	No matches found	No matches found	No matches found	No matches found	No matches found	No matches found	No matches found	No matches found	No matches found	No matches found	DDA for preferred ion	[M-H]-1	141710	1.16482e+06	141006	141710	154775	1.02801e+06	1.18406e+06	1.16482e+06	5.31757	7.55888	0.133	0.137	0.12	0.133	-2.91	-2.87	-3.06	-2.91	0.00232476
[(4S)-4-Hydroxy-2-oxopyrrolidin-1-yl]acetic acid	C6 H9 N O4	Full match	No results	No results	Full match	No results	-0.18	159.053	158.046	1.328	1.08277e+07	37	0	0				No matches found	No matches found	No matches found	No matches found	No matches found	No matches found	No matches found	No matches found	No matches found	No matches found	No matches found	DDA for preferred ion	[M-H]-1	1.36714e+06	9.6312e+06	1.36714e+06	1.26604e+06	1.39522e+06	1.08277e+07	8.79891e+06	9.6312e+06	5.05946	10.4569	0.144	0.126	0.144	0.145	-2.8	-2.99	-2.8	-2.79	0.00445529
4-Hydroxycoumarin	C9 H6 O3	Full match	No results	Full match	Full match	No results	-0.55	162.032	161.024	35.181	1.38051e+06	23	0	2			82.5	No matches found	No matches found	No matches found	No matches found	No matches found	Single match found	No matches found	No matches found	Single match found	No matches found	No matches found	DDA for preferred ion	[M-H]-1	244576	1.36513e+06	350693	244576	162687	1.28123e+06	1.36513e+06	1.38051e+06	37.3093	3.98116	0.179	0.274	0.179	0.118	-2.48	-1.87	-2.48	-3.09	0.00594086
Acesulfame	C4 H5 N O4 S	Full match	No results	No results	Full match	No results	0.2	162.994	161.987	3.301	1.17887e+06	2	0	0				No matches found	No matches found	No matches found	No matches found	No matches found	No matches found	No matches found	No matches found	No matches found	No matches found	No matches found	DDA for preferred ion	[M-H]-1	86316.8	1.07774e+06	87108.5	86316.8	82714.5	1.17887e+06	1.00101e+06	1.07774e+06	2.74309	8.21527	0.077	0.074	0.086	0.077	-3.7	-3.76	-3.54	-3.7	0.00260737
6-Fluorochromone	C9 H5 F O2	No results	No results	No results	Full match	No results	4.25	164.028	163.021	10.942	1.97245e+06	17	0	0				No matches found	No matches found	No matches found	No matches found	No matches found	No matches found	No matches found	No matches found	No matches found	No matches found	No matches found	DDA for preferred ion	[M-H]-1	120767	1.9e+06	118555	121715	120767	1.9e+06	1.80886e+06	1.97245e+06	1.34752	4.32869	0.062	0.062	0.067	0.061	-4	-4	-3.89	-4.03	0.000721719
2,3-Dihydro-1-benzofuran-2-carboxylic acid	C9 H8 O3	Full match	Full match	Not the top hit	Partial match	No results	-0.15	164.047	163.04	19.398	2.03059e+06	100	2	7	40.5	7	63.6	No matches found	No matches found	No matches found	No matches found	No matches found	Multiple matches found	No matches found	No matches found	Multiple matches found	No matches found	No matches found	DDA for preferred ion	[M-H]-1	213568	2.00456e+06	213568	239856	184031	2.03059e+06	2.00456e+06	1.81506e+06	13.1437	6.03274	0.105	0.105	0.12	0.101	-3.25	-3.25	-3.06	-3.3	0.00101413
Methyl 4-hydroxyphenylacetate	C9 H10 O3	Full match	Full match	Partial match	Partial match	Full match	-0.3	166.063	165.056	16.907	2.50737e+06	198	7	1	39	6.9	55.5	No matches found	No matches found	No matches found	No matches found	No matches found	No matches found	No matches found	No matches found	Single match found	No matches found	Single match found	DDA for preferred ion	[M-H]-1	114779	2.43851e+06	109693	322877	114779	2.50737e+06	2.30363e+06	2.43851e+06	66.6704	4.28875	0.047	0.044	0.14	0.047	-4.41	-4.51	-2.83	-4.41	0.00328886
Uric acid	C5 H4 N4 O3	Full match	Full match	Full match	Full match	No results	0.34	168.028	167.021	1.735	4.3111e+06	7	1	3	76.1	8.8	77.3	No matches found	Single match found	No matches found	No matches found	No matches found	Single match found	No matches found	No matches found	Single match found	No matches found	No matches found	DDA for preferred ion	[M-H]-1	1.65747e+06	3.57383e+06	1.69323e+06	1.37917e+06	1.65747e+06	4.3111e+06	3.29963e+06	3.57383e+06	10.9052	14.031	0.418	0.393	0.418	0.464	-1.26	-1.35	-1.26	-1.11	0.0115401
5-Methoxysalicylic acid	C8 H8 O4	Full match	Full match	Partial match	Partial match	No results	0.04	168.042	167.035	24.68	8.56831e+06	101	11	9	93.2	58	89.4	No matches found	No matches found	No matches found	No matches found	No matches found	Multiple matches found	No matches found	No matches found	Multiple matches found	No matches found	No matches found	DDA for preferred ion	[M-H]-1	264019	8.25243e+06	264019	136579	427265	8.25243e+06	8.05638e+06	8.56831e+06	52.8022	3.1148	0.032	0.032	0.017	0.05	-4.97	-4.97	-5.88	-4.33	6.65183e-05
Homogentisic acid	C8 H8 O4	Full match	Full match	Not the top hit	Partial match	No results	0.1	168.042	167.035	6.274	3.11088e+07	101	11	16	96.9	9.8	84.7	No matches found	No matches found	No matches found	No matches found	No matches found	Multiple matches found	No matches found	No matches found	Multiple matches found	No matches found	No matches found	DDA for preferred ion	[M-H]-1	592287	3.09713e+07	538540	592287	599340	3.09713e+07	2.98171e+07	3.11088e+07	5.76616	2.31589	0.019	0.017	0.02	0.019	-5.7	-5.85	-5.65	-5.7	0.00019154
3-Hydroxymandelic acid	C8 H8 O4	Full match	Full match	Full match	Partial match	No results	0.16	168.042	167.035	2.666	2.43532e+07	101	12	14	98.1	9.9	88.5	No matches found	No matches found	No matches found	No matches found	No matches found	Multiple matches found	No matches found	No matches found	Multiple matches found	No matches found	No matches found	DDA for preferred ion	[M-H]-1	349531	2.36313e+07	349531	220370	556785	2.36313e+07	2.35681e+07	2.43532e+07	45.1886	1.82886	0.015	0.015	0.009	0.023	-6.08	-6.08	-6.74	-5.45	4.74394e-05
Gallic acid	C7 H6 O5	Full match	Full match	No results	Full match	No results	0.12	170.022	169.014	6.795	5.15969e+06	23	1	0	63.5	8.2		No matches found	No matches found	No matches found	No matches found	No matches found	No matches found	No matches found	No matches found	No matches found	No matches found	No matches found	DDA for preferred ion	[M-H]-1	135237	5.09149e+06	135237	134468	136655	5.09149e+06	4.80653e+06	5.15969e+06	0.819322	3.73236	0.027	0.027	0.028	0.026	-5.23	-5.23	-5.16	-5.24	0.000485058
Pyrophosphoric Acid	H4 O7 P2	No results	No results	No results	Full match	No results	-0.4	177.943	176.936	0.878	1.19659e+07	2	0	0				No matches found	No matches found	No matches found	No matches found	No matches found	No matches found	No matches found	No matches found	No matches found	No matches found	No matches found	DDA for preferred ion	[M-H]-1	2.65977e+06	1.13571e+07	2.60159e+06	3.12427e+06	2.65977e+06	1.09685e+07	1.19659e+07	1.13571e+07	10.2481	4.39796	0.237	0.237	0.261	0.234	-2.08	-2.08	-1.94	-2.09	0.000264604
Ninhydrin	C9 H6 O4	Full match	No results	No results	Full match	No results	-0.58	178.027	177.019	17.123	2.49461e+06	23	0	0				No matches found	No matches found	No matches found	No matches found	No matches found	No matches found	No matches found	No matches found	No matches found	No matches found	No matches found	DDA for preferred ion	[M-H]-1	128865	2.4237e+06	129894	128567	128865	2.49461e+06	2.4237e+06	2.37755e+06	0.539397	2.42473	0.053	0.052	0.053	0.054	-4.24	-4.26	-4.24	-4.21	0.000214323
Ninhydrin	C9 H6 O4	Full match	No results	No results	Full match	No results	-0.51	178.027	177.019	31.089	2.81656e+06	23	0	0				No matches found	No matches found	No matches found	No matches found	No matches found	No matches found	No matches found	No matches found	No matches found	No matches found	No matches found	DDA for preferred ion	[M-H]-1	244350	2.69073e+06	244350	248797	206791	2.65761e+06	2.81656e+06	2.69073e+06	9.89064	3.08125	0.088	0.092	0.088	0.077	-3.5	-3.44	-3.5	-3.7	0.000321903
Ninhydrin	C9 H6 O4	Full match	No results	No results	Full match	No results	-0.41	178.027	177.019	19.131	1.89137e+06	23	0	0				No matches found	No matches found	No matches found	No matches found	No matches found	No matches found	No matches found	No matches found	No matches found	No matches found	No matches found	DDA for preferred ion	[M-H]-1	320373	1.80317e+06	297500	347176	320373	1.80317e+06	1.66353e+06	1.89137e+06	7.72928	6.43241	0.169	0.165	0.209	0.169	-2.56	-2.6	-2.26	-2.56	0.00270812
Ninhydrin	C9 H6 O4	Full match	No results	No results	Full match	No results	-0.38	178.027	177.019	29.226	1.00395e+07	23	0	0				No matches found	No matches found	No matches found	No matches found	No matches found	No matches found	No matches found	No matches found	No matches found	No matches found	No matches found	DDA for preferred ion	[M-H]-1	104295	9.01706e+06	105323	104295	103340	1.00395e+07	8.98934e+06	9.01706e+06	0.950548	6.40182	0.011	0.01	0.012	0.011	-6.45	-6.57	-6.43	-6.45	0.00139021
Ninhydrin	C9 H6 O4	Full match	No results	No results	Full match	No results	-0.2	178.027	177.019	25.843	1.92394e+06	23	0	0				No matches found	No matches found	No matches found	No matches found	No matches found	No matches found	No matches found	No matches found	No matches found	No matches found	No matches found	DDA for preferred ion	[M-H]-1	124717	1.90508e+06	142975	124717	123581	1.92394e+06	1.90508e+06	1.7873e+06	8.34477	3.95511	0.069	0.074	0.065	0.069	-3.85	-3.75	-3.93	-3.85	0.000500515
Ninhydrin	C9 H6 O4	Full match	No results	No results	Full match	No results	0.01	178.027	177.019	29.4	4.69451e+07	23	0	0				No matches found	No matches found	No matches found	No matches found	No matches found	No matches found	No matches found	No matches found	No matches found	No matches found	No matches found	DDA for preferred ion	[M-H]-1	295502	4.50248e+07	301212	295502	159873	4.47782e+07	4.50248e+07	4.69451e+07	31.7233	2.6025	0.007	0.007	0.007	0.003	-7.25	-7.22	-7.25	-8.2	0.000259943
[2-(2-Methoxyethoxy)ethoxy]acetic acid	C7 H14 O5	Full match	No results	No results	Full match	No results	0.24	178.084	177.077	1.715	1.11792e+06	33	0	0				No matches found	No matches found	No matches found	No matches found	No matches found	No matches found	No matches found	No matches found	No matches found	No matches found	No matches found	DDA for preferred ion	[M-H]-1	502625	947715	502625	438645	540443	1.11792e+06	947715	868219	10.4182	13.0444	0.463	0.45	0.463	0.622	-1.11	-1.15	-1.11	-0.68	0.0287787
Cyclamic acid	C6 H13 N O3 S	Full match	Full match	No results	Full match	No results	-0.07	179.062	178.054	9.328	8.15697e+06	20	4	0	97.1	9.9		No matches found	No matches found	No matches found	No matches found	No matches found	No matches found	No matches found	No matches found	No matches found	No matches found	No matches found	DDA for preferred ion	[M-H]-1	145645	7.49192e+06	214699	132323	145645	8.15697e+06	7.27484e+06	7.49192e+06	26.926	6.01511	0.019	0.026	0.018	0.019	-5.68	-5.25	-5.78	-5.68	0.00102824
4-Hydroxyisophthalate	C8 H4 O5	Full match	No results	No results	Full match	No results	-0.86	180.006	178.998	29.222	1.05674e+06	3	0	0				No matches found	No matches found	No matches found	No matches found	No matches found	No matches found	No matches found	No matches found	No matches found	No matches found	No matches found	DDA for preferred ion	[M-H]-1	67194.4	1.016e+06	67856.7	67194.4	66579.2	1.05674e+06	1.016e+06	995989	0.950548	3.02662	0.066	0.064	0.066	0.067	-3.92	-3.96	-3.92	-3.9	0.000335563
5-Fluorobenzofuran-2-carboxylic acid	C9 H5 F O3	No results	No results	No results	Full match	No results	4.04	180.023	179.016	7.677	995038	26	0	0				No matches found	No matches found	No matches found	No matches found	No matches found	No matches found	No matches found	No matches found	No matches found	No matches found	No matches found	DDA for preferred ion	[M-H]-1	200752	908673	176498	200752	233042	876594	995038	908673	13.9443	6.6101	0.202	0.201	0.202	0.256	-2.31	-2.31	-2.31	-1.96	0.00249115
Caffeic acid	C9 H8 O4	Full match	Full match	Full match	Not the top hit	No results	-0.2	180.042	179.035	8.091	1.2872e+06	96	3	4	37.7	6.9	84.9	No matches found	No matches found	No matches found	No matches found	No matches found	Single match found	Single match found	No matches found	Multiple matches found	No matches found	No matches found	DDA for preferred ion	[M-H]-1	104372	1.22051e+06	104372	104146	107181	1.13623e+06	1.22051e+06	1.2872e+06	1.60645	6.22849	0.085	0.092	0.085	0.083	-3.55	-3.44	-3.55	-3.59	0.00149269
Caffeic acid	C9 H8 O4	Full match	Not the top hit	Full match	Not the top hit	No results	-0.1	180.042	179.035	20.283	3.25384e+07	96	7	4	98.1	9.9	90.6	No matches found	No matches found	No matches found	No matches found	No matches found	Single match found	Single match found	No matches found	Multiple matches found	No matches found	No matches found	DDA for preferred ion	[M-H]-1	1.21775e+07	3.23463e+07	1.24509e+07	1.21775e+07	1.20736e+07	3.23463e+07	3.16939e+07	3.25384e+07	1.59315	1.37496	0.384	0.385	0.384	0.371	-1.38	-1.38	-1.38	-1.43	0.000190609
5,7-Dihydroxy-4-methylcoumarin	C10 H8 O4	Full match	Full match	No results	Not the top hit	No results	-0.36	192.042	191.035	32.712	1.57819e+06	88	3	0	50	7.5		No matches found	No matches found	No matches found	No matches found	No matches found	No matches found	No matches found	No matches found	No matches found	No matches found	No matches found	DDA for preferred ion	[M-H]-1	124910	1.49428e+06	124910	124932	122949	1.57819e+06	1.41005e+06	1.49428e+06	0.916279	5.62654	0.082	0.079	0.089	0.082	-3.6	-3.66	-3.5	-3.6	0.00125363
5,7-Dihydroxy-4-methylcoumarin	C10 H8 O4	Full match	Full match	No results	Not the top hit	No results	0.02	192.042	191.035	34.277	1.26525e+06	88	3	0	37.9	6.9		No matches found	No matches found	No matches found	No matches found	No matches found	No matches found	No matches found	No matches found	No matches found	No matches found	No matches found	DDA for preferred ion	[M-H]-1	155406	1.1688e+06	154785	156302	155406	1.1688e+06	1.26525e+06	1.13267e+06	0.490565	5.76516	0.132	0.132	0.124	0.137	-2.92	-2.92	-3.02	-2.87	0.00143822
D-(-)-Quinic acid	C7 H12 O6	Full match	Full match	Full match	Full match	No results	-0.74	192.063	191.056	1.004	1.26927e+07	15	1	2	93.4	71.2	80.3	No matches found	No matches found	No matches found	No matches found	No matches found	Single match found	No matches found	No matches found	Single match found	No matches found	No matches found	DDA for preferred ion	[M-H]-1	1.97376e+06	1.20345e+07	1.95949e+06	1.97376e+06	2.07721e+06	1.08115e+07	1.20345e+07	1.26927e+07	3.20644	8.05859	0.164	0.181	0.164	0.164	-2.61	-2.46	-2.61	-2.61	0.00278605
7-Hydroxy-1-benzothiophene-5-carboxylic acid	C9 H6 O3 S	Full match	No results	No results	Full match	No results	-1.91	194.003	192.996	29.241	949770	5	0	0				No matches found	No matches found	No matches found	No matches found	No matches found	No matches found	No matches found	No matches found	No matches found	No matches found	No matches found	DDA for preferred ion	[M-H]-1	113258	907846	114374	113258	112221	907846	805907	949770	0.950548	8.33354	0.126	0.126	0.141	0.118	-2.99	-2.99	-2.83	-3.08	0.00305149
Butanetetracarboxylicdianhydride	C8 H6 O6	Full match	No results	No results	Full match	No results	0.07	198.016	197.009	3.63	1.70238e+06	18	0	0				No matches found	No matches found	No matches found	No matches found	No matches found	No matches found	No matches found	No matches found	No matches found	No matches found	No matches found	DDA for preferred ion	[M-H]-1	101453	1.51683e+06	100543	102295	101453	1.51683e+06	1.44899e+06	1.70238e+06	0.863916	8.4297	0.066	0.066	0.071	0.06	-3.92	-3.92	-3.82	-4.07	0.00270817
4-Chloro-p-fluorobutyrophenone	C10 H10 Cl F O	No results	No results	No results	Full match	No results	2.11	200.041	199.034	0.841	3.53153e+06	29	0	0				No matches found	No matches found	No matches found	No matches found	No matches found	No matches found	No matches found	No matches found	No matches found	No matches found	No matches found	DDA for preferred ion	[M-H]-1	871053	3.18893e+06	871053	885822	767234	3.53153e+06	3.18893e+06	3.14397e+06	7.68114	6.44672	0.247	0.247	0.278	0.244	-2.02	-2.02	-1.85	-2.03	0.00197676
Lipoic acid	C8 H14 O2 S2	No match	Full match	No results	No match	No results	-4.91	206.043	205.035	1.014	2.6881e+07	13	1	0	37.4	6.9		No matches found	No matches found	No matches found	No matches found	No matches found	No matches found	No matches found	No matches found	No matches found	No matches found	No matches found	DDA for preferred ion	[M-H]-1	1.01017e+07	2.38338e+07	8.85642e+06	1.01017e+07	1.17025e+07	2.13725e+07	2.38338e+07	2.6881e+07	13.9597	11.4837	0.424	0.414	0.424	0.435	-1.24	-1.27	-1.24	-1.2	0.00309117
hydroxycitric acid	C6 H8 O8	Full match	No results	No results	Full match	No results	-0.83	208.022	207.014	0.909	5.02369e+07	17	0	0				No matches found	No matches found	No matches found	No matches found	No matches found	No matches found	No matches found	No matches found	No matches found	No matches found	No matches found	DDA for preferred ion	[M-H]-1	2.28676e+07	4.2199e+07	1.11359e+07	2.28676e+07	2.49361e+07	2.5976e+07	4.2199e+07	5.02369e+07	37.8828	31.3104	0.496	0.429	0.542	0.496	-1.01	-1.22	-0.88	-1.01	0.0225699
	C4 H4 O8 S	Full match	No results	No results	No results	No results	-3.7	211.962	210.955	7.673	1.37405e+06	0	0	0				No matches found	No matches found	No matches found	No matches found	No matches found	No matches found	No matches found	No matches found	No matches found	No matches found	No matches found	DDA for preferred ion	[M-H]-1	316497	1.29082e+06	316497	286694	322014	1.22838e+06	1.29082e+06	1.37405e+06	6.16097	5.63152	0.234	0.258	0.222	0.234	-2.09	-1.96	-2.17	-2.09	0.00172372
Propyl gallate	C10 H12 O5	Full match	Full match	No results	Full match	Full match	-0.09	212.068	211.061	26.047	1.67673e+06	69	1	0	74.2	8.7		No matches found	No matches found	No matches found	No matches found	No matches found	No matches found	No matches found	No matches found	No matches found	No matches found	Single match found	DDA for preferred ion	[M-H]-1	103987	1.64488e+06	106597	103987	101211	1.64488e+06	1.67673e+06	1.57353e+06	2.59152	3.23834	0.064	0.065	0.062	0.064	-3.96	-3.95	-4.01	-3.96	0.000371594
4-Cyano-2-fluorobenzyl bromide	C8 H5 Br F N	No results	No results	No results	Full match	No results	3.95	212.96	211.953	7.669	1.59393e+06	38	0	0				No matches found	No matches found	No matches found	No matches found	No matches found	No matches found	No matches found	No matches found	No matches found	No matches found	No matches found	DDA for preferred ion	[M-H]-1	362997	1.53973e+06	343087	362997	370308	1.43641e+06	1.53973e+06	1.59393e+06	3.92653	5.25337	0.236	0.239	0.236	0.232	-2.08	-2.07	-2.08	-2.11	0.00106886
Ceric fluoride	Ce F4	No results	No results	No results	Full match	No results	0.29	215.899	214.892	0.874	705946	1	0	0				No matches found	No matches found	No matches found	No matches found	No matches found	No matches found	No matches found	No matches found	No matches found	No matches found	No matches found	DDA for preferred ion	[M-H]-1	215444	637786	215444	200031	215663	637786	588028	705946	4.26034	9.19335	0.338	0.338	0.34	0.305	-1.57	-1.57	-1.56	-1.71	0.00477104
4-Cyano-3-nitrobenzotrifluoride	C8 H3 F3 N2 O2	No results	No results	No results	Full match	No results	0.5	216.015	215.007	0.84	369028	16	0	0				No matches found	No matches found	No matches found	No matches found	No matches found	No matches found	No matches found	No matches found	No matches found	No matches found	No matches found	DDA for preferred ion	[M-H]-1	88667.3	338743	88850.6	88667.3	83948.5	369028	338743	307513	3.18831	9.08862	0.262	0.241	0.262	0.273	-1.93	-2.05	-1.93	-1.87	0.00420906
5-Bromo-1,1-dichloropentane	C5 H9 Br Cl2	No results	No results	No results	Full match	No results	-1.33	217.926	216.919	0.871	2.3492e+06	2	0	0				No matches found	No matches found	No matches found	No matches found	No matches found	No matches found	No matches found	No matches found	No matches found	No matches found	No matches found	DDA for preferred ion	[M-H]-1	982720	2.31171e+06	732258	1.1598e+06	982720	1.50902e+06	2.3492e+06	2.31171e+06	22.4177	23.0776	0.485	0.485	0.494	0.425	-1.04	-1.04	-1.02	-1.23	0.0220304
1-Chloro-4-iodobutane	C4 H8 Cl I	No results	No results	No results	Full match	No results	-1.25	217.936	216.928	0.872	4.11643e+06	2	0	0				No matches found	No matches found	No matches found	No matches found	No matches found	No matches found	No matches found	No matches found	No matches found	No matches found	No matches found	DDA for preferred ion	[M-H]-1	1.03679e+06	3.76248e+06	982745	1.08558e+06	1.03679e+06	3.54575e+06	4.11643e+06	3.76248e+06	4.96973	7.56466	0.276	0.277	0.264	0.276	-1.86	-1.85	-1.92	-1.86	0.00243621
5-Hydroxy-DL-tryptophan	C11 H12 N2 O3	Full match	No results	No results	Full match	No results	0.16	220.085	219.078	3.416	1.14353e+06	99	0	0				No matches found	No matches found	No matches found	No matches found	No matches found	No matches found	No matches found	No matches found	No matches found	No matches found	No matches found	DDA for preferred ion	[M-H]-1	454316	1.12755e+06	394376	454316	475109	1.12755e+06	1.05193e+06	1.14353e+06	9.49964	4.41701	0.415	0.35	0.432	0.415	-1.27	-1.52	-1.21	-1.27	0.0034326
	C14 H6 O S	Full match	No results	No results	No match	No results	0.3	222.014	221.007	7.682	1.07435e+06	7	0	0				No matches found	No matches found	No matches found	No matches found	No matches found	No matches found	No matches found	No matches found	No matches found	No matches found	No matches found	DDA for preferred ion	[M-H]-1	136717	896455	136717	94260.8	158963	896455	789222	1.07435e+06	25.2906	15.6536	0.148	0.153	0.119	0.148	-2.76	-2.71	-3.07	-2.76	0.00678492
	C15 H8 O S	Full match	No results	No results	No match	No results	0.81	236.03	235.023	2.674	1.38702e+06	12	0	0				No matches found	No matches found	No matches found	No matches found	No matches found	No matches found	No matches found	No matches found	No matches found	No matches found	No matches found	DDA for preferred ion	[M-H]-1	82222.2	1.36573e+06	80844.1	85410.6	82222.2	1.38702e+06	1.36573e+06	1.32387e+06	2.82795	2.36437	0.062	0.058	0.063	0.062	-4.01	-4.1	-4	-4.01	0.000215832
N-acetyl-D-glucosaminic acid	C8 H15 N O7	Full match	No results	No results	Full match	No results	-0.09	237.085	236.078	1.253	2.44863e+06	16	0	0				No matches found	No matches found	No matches found	No matches found	No matches found	No matches found	No matches found	No matches found	No matches found	No matches found	No matches found	DDA for preferred ion	[M-H]-1	1.22121e+06	2.40561e+06	986966	1.22121e+06	1.65469e+06	2.00084e+06	2.44863e+06	2.40561e+06	26.3106	10.8118	0.499	0.493	0.499	0.688	-1	-1.02	-1	-0.54	0.0185582
(E)-3,4,5-Trimethoxycinnamic acid	C12 H14 O5	Full match	No results	No results	Full match	No results	-0.07	238.084	237.077	28.314	4.04181e+07	89	0	0				No matches found	No matches found	No matches found	No matches found	No matches found	No matches found	No matches found	No matches found	No matches found	No matches found	No matches found	DDA for preferred ion	[M-H]-1	1.74759e+06	3.99666e+07	1.92197e+06	1.70059e+06	1.74759e+06	3.99666e+07	3.93634e+07	4.04181e+07	6.51591	1.32569	0.043	0.048	0.043	0.043	-4.53	-4.38	-4.53	-4.53	5.93454e-05
(E)-3,4,5-Trimethoxycinnamic acid	C12 H14 O5	Full match	No results	No results	Full match	No results	0.26	238.084	237.077	25	3.59059e+06	89	0	0				No matches found	No matches found	No matches found	No matches found	No matches found	No matches found	No matches found	No matches found	No matches found	No matches found	No matches found	DDA for preferred ion	[M-H]-1	140527	3.54749e+06	140527	140864	111525	3.59059e+06	3.41775e+06	3.54749e+06	12.8596	2.55695	0.039	0.039	0.041	0.031	-4.68	-4.68	-4.6	-4.99	0.000268559
(E)-3,4,5-Trimethoxycinnamic acid	C12 H14 O5	Full match	No results	No results	Full match	No results	0.33	238.084	237.077	27.861	2.30805e+06	89	0	0				No matches found	No matches found	No matches found	No matches found	No matches found	No matches found	No matches found	No matches found	No matches found	No matches found	No matches found	DDA for preferred ion	[M-H]-1	112906	2.30668e+06	122567	94731.5	112906	2.30805e+06	2.17807e+06	2.30668e+06	12.8404	3.29696	0.049	0.053	0.043	0.049	-4.35	-4.24	-4.52	-4.35	0.000271628
(2S,3R,4R,5S,6S,7R)-2,3,4,5,6,7,8-Heptahydroxyoctanal	C8 H16 O8	Full match	No results	No results	Full match	No results	-0.68	240.084	239.077	0.912	9.67379e+06	3	0	0				No matches found	No matches found	No matches found	No matches found	No matches found	No matches found	No matches found	No matches found	No matches found	No matches found	No matches found	DDA for preferred ion	[M-H]-1	3.65565e+06	9.29339e+06	3.31799e+06	3.93507e+06	3.65565e+06	9.29339e+06	8.20323e+06	9.67379e+06	8.49763	8.42787	0.378	0.357	0.48	0.378	-1.4	-1.49	-1.06	-1.4	0.0111166
3,6-Anhydro-2-O-sulfo-α-D-galactopyranose	C6 H10 O8 S	Full match	No results	No results	Full match	No results	-0.43	242.01	241.002	1.141	2.58557e+06	5	0	0				No matches found	No matches found	No matches found	No matches found	No matches found	No matches found	No matches found	No matches found	No matches found	No matches found	No matches found	DDA for preferred ion	[M-H]-1	1.09049e+06	2.16544e+06	965341	1.09049e+06	1.1423e+06	2.16544e+06	2.14265e+06	2.58557e+06	8.53398	10.8535	0.446	0.446	0.509	0.442	-1.17	-1.17	-0.97	-1.18	0.00845816
Molsidomine	C9 H14 N4 O4	Full match	No results	No results	Partial match	Full match	-4.87	242.1	241.093	0.875	4.08156e+06	8	0	0				No matches found	No matches found	No matches found	No matches found	No matches found	No matches found	No matches found	No matches found	No matches found	No matches found	Single match found	DDA for preferred ion	[M-H]-1	1.95338e+06	3.69039e+06	1.2292e+06	2.01021e+06	1.95338e+06	3.49741e+06	4.08156e+06	3.69039e+06	25.1564	7.9231	0.493	0.351	0.493	0.529	-1.02	-1.51	-1.02	-0.92	0.00580836
Pidotimod	C9 H12 N2 O4 S	Full match	No results	No results	Full match	No results	-0.09	244.052	243.044	9.888	921851	20	0	0				No matches found	No matches found	No matches found	No matches found	No matches found	No matches found	No matches found	No matches found	No matches found	No matches found	No matches found	DDA for preferred ion	[M-H]-1	89763.1	832597	89648	89763.1	93717.6	921851	832597	800889	2.54498	7.36357	0.108	0.097	0.108	0.117	-3.21	-3.36	-3.21	-3.1	0.00238102
4′-Bromo-3-chloropropiophenone	C9 H8 Br Cl O	No results	No results	No results	Full match	No results	1.98	245.945	244.938	0.81	633596	21	0	0				No matches found	No matches found	No matches found	No matches found	No matches found	No matches found	No matches found	No matches found	No matches found	No matches found	No matches found	DDA for preferred ion	[M-H]-1	240103	605175	240103	190405	284967	507488	605175	633596	19.8336	11.364	0.45	0.473	0.315	0.45	-1.15	-1.08	-1.67	-1.15	0.0150406
	C6 H14 O8 S	Full match	No results	No results	No match	No results	0.59	246.041	245.034	0.881	645189	6	0	0				No matches found	No matches found	No matches found	No matches found	No matches found	No matches found	No matches found	No matches found	No matches found	No matches found	No matches found	DDA for preferred ion	[M-H]-1	200708	642440	200708	186349	200912	645189	616886	642440	4.26034	2.45855	0.311	0.311	0.302	0.313	-1.68	-1.68	-1.73	-1.68	9.34363e-05
Diallyl phthalate	C14 H14 O4	Full match	No results	No results	Full match	No results	-0.16	246.089	245.082	17.528	1.53476e+06	102	0	0				No matches found	No matches found	No matches found	No matches found	No matches found	No matches found	No matches found	No matches found	No matches found	No matches found	No matches found	DDA for preferred ion	[M-H]-1	65813.5	1.44886e+06	65813.5	65713.5	66488.6	1.44886e+06	1.53476e+06	1.2262e+06	0.638765	11.3485	0.045	0.045	0.043	0.054	-4.46	-4.46	-4.55	-4.2	0.00471839
Diallyl phthalate	C14 H14 O4	Full match	No results	No results	Full match	No results	0.15	246.089	245.082	25.811	740036	102	0	0				No matches found	No matches found	No matches found	No matches found	No matches found	No matches found	No matches found	No matches found	No matches found	No matches found	No matches found	DDA for preferred ion	[M-H]-1	94587.7	646613	94215.1	95457.2	94587.7	646613	583158	740036	0.672718	12.0187	0.146	0.146	0.164	0.128	-2.78	-2.78	-2.61	-2.97	0.00657446
	C8 H3 N3 O7	Full match	No results	No results	No match	No results	-3.5	252.996	251.989	0.868	817691	15	0	0				No matches found	No matches found	No matches found	No matches found	No matches found	No matches found	No matches found	No matches found	No matches found	No matches found	No matches found	DDA for preferred ion	[M-H]-1	318103	710932	320969	318103	292185	710096	710932	817691	5.10782	8.29226	0.447	0.452	0.447	0.357	-1.16	-1.15	-1.16	-1.48	0.0104274
Daidzein	C15 H10 O4	Full match	Full match	No results	Partial match	Partial match	-0.45	254.058	253.051	33.288	2.17478e+06	81	3	0	94.4	9.7		No matches found	No matches found	No matches found	No matches found	No matches found	No matches found	No matches found	No matches found	No matches found	Multiple matches found	No matches found	DDA for preferred ion	[M-H]-1	113715	1.97875e+06	113715	115485	111469	1.97875e+06	1.72102e+06	2.17478e+06	1.77252	11.622	0.057	0.057	0.067	0.051	-4.12	-4.12	-3.9	-4.29	0.00512329
5,6-dimethyl-3-[5-(trifluoromethyl)pyridin-2-yl]-1,2,4-triazine	C11 H9 F3 N4	No match	Full match	No results	No match	No results	4.11	254.079	253.072	24.813	1.58445e+08	27	1	0	64.5	8.2		No matches found	No matches found	No matches found	No matches found	No matches found	No matches found	No matches found	No matches found	No matches found	No matches found	No matches found	DDA for preferred ion	[M-H]-1	3.87778e+06	1.57553e+08	3.89028e+06	3.73876e+06	3.87778e+06	1.57553e+08	1.52763e+08	1.58445e+08	2.19268	1.95567	0.024	0.025	0.024	0.024	-5.35	-5.34	-5.35	-5.35	0.000126867
5,6-dimethyl-3-[5-(trifluoromethyl)pyridin-2-yl]-1,2,4-triazine	C11 H9 F3 N4	No match	Full match	Full match	No match	No results	4.28	254.079	253.072	19.564	1.57826e+07	27	1	1	56	7.8	59.3	No matches found	No matches found	No matches found	No matches found	No matches found	No matches found	Single match found	No matches found	No matches found	No matches found	No matches found	DDA for preferred ion	[M-H]-1	318971	1.56887e+07	318971	335653	298182	1.57826e+07	1.52438e+07	1.56887e+07	5.91086	1.84846	0.02	0.02	0.022	0.019	-5.63	-5.63	-5.51	-5.72	0.000130485
5,6-dimethyl-3-[5-(trifluoromethyl)pyridin-2-yl]-1,2,4-triazine	C11 H9 F3 N4	Unused	Full match	No results	Unused	No results	4.44	254.079	253.072	23.477	3.20896e+06	39	1	0	61.7	8.1		No matches found	No matches found	No matches found	No matches found	No matches found	No matches found	No matches found	No matches found	No matches found	No matches found	No matches found	DDA for preferred ion	[M-H]-1	116787	3.10805e+06	116759	120312	116787	3.10805e+06	3.08576e+06	3.20896e+06	1.73264	2.09461	0.038	0.038	0.039	0.036	-4.73	-4.73	-4.68	-4.78	0.000164257
7-Bromo-4-fluoro-1H-indole-2-carboxylic acid	C9 H5 Br F N O2	No results	No results	No results	Full match	No results	3.57	256.95	255.942	7.67	1.39806e+06	8	0	0				No matches found	No matches found	No matches found	No matches found	No matches found	No matches found	No matches found	No matches found	No matches found	No matches found	No matches found	DDA for preferred ion	[M-H]-1	284476	1.25257e+06	227075	325675	284476	1.23406e+06	1.25257e+06	1.39806e+06	17.7448	6.93662	0.203	0.184	0.26	0.203	-2.3	-2.44	-1.94	-2.3	0.00282164
	C8 H2 O8 S	Full match	No results	No results	No match	No results	-1.11	257.947	256.939	1.867	9.48395e+06	11	0	0				No matches found	No matches found	No matches found	No matches found	No matches found	No matches found	No matches found	No matches found	No matches found	No matches found	No matches found	DDA for preferred ion	[M-H]-1	4.5292e+06	8.253e+06	2.21997e+06	4.5292e+06	4.65566e+06	5.90341e+06	8.253e+06	9.48395e+06	36.0688	23.0854	0.491	0.376	0.549	0.491	-1.03	-1.41	-0.87	-1.03	0.00835146
Khellin	C14 H12 O5	Full match	No results	No results	Full match	No results	-0.43	260.068	259.061	29.226	1.83844e+06	44	0	0				No matches found	No matches found	No matches found	No matches found	No matches found	No matches found	No matches found	No matches found	No matches found	No matches found	No matches found	DDA for preferred ion	[M-H]-1	93435.2	1.80344e+06	94356	93435.2	92579.7	1.83844e+06	1.73678e+06	1.80344e+06	0.950548	2.88074	0.051	0.051	0.054	0.051	-4.28	-4.28	-4.22	-4.28	0.000304036
Khellin	C14 H12 O5	Full match	No results	No results	Full match	No results	-0.38	260.068	259.061	32.669	1.52118e+06	44	0	0				No matches found	No matches found	No matches found	No matches found	No matches found	No matches found	No matches found	No matches found	No matches found	No matches found	No matches found	DDA for preferred ion	[M-H]-1	105363	1.34772e+06	105307	106096	105363	1.52118e+06	1.29398e+06	1.34772e+06	0.416594	8.55723	0.078	0.069	0.082	0.078	-3.68	-3.85	-3.61	-3.68	0.00286262
1-(2-chlorobenzyl)-2,4-dioxo-1,2,3,4-tetrahydropyrimidine-5-carbonitrile	C12 H8 Cl N3 O2	No match	Full match	No results	No match	No results	0.76	261.031	260.023	2.809	1.71748e+06	6	1	0	44.5	7.2		No matches found	No matches found	No matches found	No matches found	No matches found	No matches found	No matches found	No matches found	No matches found	No matches found	No matches found	DDA for preferred ion	[M-H]-1	842502	1.70162e+06	834492	842502	860052	1.71748e+06	1.70162e+06	1.24228e+06	1.54593	17.3698	0.495	0.486	0.495	0.692	-1.01	-1.04	-1.01	-0.53	0.049164
	C7 H2 O11	Full match	No results	No results	No match	No results	-1.86	261.959	260.952	7.663	2.18413e+06	10	0	0				No matches found	No matches found	No matches found	No matches found	No matches found	No matches found	No matches found	No matches found	No matches found	No matches found	No matches found	DDA for preferred ion	[M-H]-1	468552	1.98814e+06	468552	449448	476524	1.90935e+06	1.98814e+06	2.18413e+06	2.99333	6.97986	0.226	0.245	0.226	0.218	-2.15	-2.03	-2.15	-2.2	0.00247846
2,2′-(Phenylphosphinediyl)dipyridine	C16 H13 N2 P	No results	No results	No results	Full match	No results	-4.23	264.081	263.073	28.322	496880	13	0	0				No matches found	No matches found	No matches found	No matches found	No matches found	No matches found	No matches found	No matches found	No matches found	No matches found	No matches found	DDA for preferred ion	[M-H]-1	66874.6	471817	68061.7	64881.3	66874.6	496880	471817	465579	2.41285	3.46527	0.138	0.137	0.138	0.144	-2.86	-2.87	-2.86	-2.8	0.00047655
2,6-Bis[(2-hydroxyethyl)amino]-3-nitrobenzonitrile	C11 H14 N4 O4	Not the top hit	Full match	No results	Partial match	No results	-4.82	266.1	265.093	3.638	1.10981e+06	36	1	0	49.8	43.2		No matches found	No matches found	No matches found	No matches found	No matches found	No matches found	No matches found	No matches found	No matches found	No matches found	No matches found	DDA for preferred ion	[M-H]-1	386816	1.08766e+06	386816	373816	411671	1.08439e+06	1.08766e+06	1.10981e+06	4.92221	1.26415	0.357	0.357	0.344	0.371	-1.49	-1.49	-1.54	-1.43	5.74769e-05
Formononetin	C16 H12 O4	Full match	Full match	Full match	Full match	Not the top hit	0.05	268.074	267.066	34.041	4.84819e+06	118	1	2	95.6	9.8	87.5	No matches found	No matches found	No matches found	No matches found	No matches found	Single match found	No matches found	No matches found	Single match found	Multiple matches found	No matches found	DDA for preferred ion	[M-H]-1	120147	4.70062e+06	121424	117554	120147	4.41896e+06	4.70062e+06	4.84819e+06	1.64738	4.68395	0.025	0.027	0.025	0.025	-5.32	-5.19	-5.32	-5.33	0.000776358
N-(4-chlorophenyl)-N'-cyclohexylthiourea	C13 H17 Cl N2 S	No match	Full match	No results	No match	No results	-3.27	268.079	267.072	0.975	9.55654e+06	20	1	0	33.9	6.7		No matches found	No matches found	No matches found	No matches found	No matches found	No matches found	No matches found	No matches found	No matches found	No matches found	No matches found	DDA for preferred ion	[M-H]-1	3.38508e+06	9.13786e+06	1.86404e+06	3.38508e+06	5.94993e+06	7.30668e+06	9.13786e+06	9.55654e+06	55.3185	13.8058	0.37	0.255	0.37	0.623	-1.43	-1.97	-1.43	-0.68	0.0179296
Genistein	C15 H10 O5	Full match	Full match	Full match	Full match	Not the top hit	-0.08	270.053	269.046	32.032	6.31471e+06	99	5	2	97.2	9.9	54.8	No matches found	No matches found	No matches found	No matches found	No matches found	Single match found	No matches found	No matches found	Single match found	Multiple matches found	No matches found	DDA for preferred ion	[M-H]-1	1.5344e+06	6.06657e+06	1.5344e+06	1.6086e+06	1.00948e+06	6.06657e+06	5.97594e+06	6.31471e+06	23.5952	2.86611	0.253	0.253	0.269	0.16	-1.98	-1.98	-1.89	-2.65	0.00370722
	C6 H N5 O6 S	Full match	No results	No results	No match	No results	2.63	270.965	269.958	2.677	830019	3	0	0				No matches found	No matches found	No matches found	No matches found	No matches found	No matches found	No matches found	No matches found	No matches found	No matches found	No matches found	DDA for preferred ion	[M-H]-1	77673.9	798355	76372.1	80685.9	77673.9	830019	787759	798355	2.82795	2.73012	0.097	0.092	0.102	0.097	-3.36	-3.44	-3.29	-3.36	0.00036137
Naringenin	C15 H12 O5	Full match	Full match	Full match	Full match	Not the top hit	-0.66	272.068	271.061	31.177	1.03799e+06	129	4	3	68.1	8.4	61.1	No matches found	Single match found	No matches found	No matches found	No matches found	Single match found	No matches found	No matches found	Single match found	Multiple matches found	Single match found	DDA for preferred ion	[M-H]-1	93930.3	1.03292e+06	93930.3	95673	93784.9	1.03292e+06	943885	1.03799e+06	1.11221	5.26697	0.091	0.091	0.101	0.09	-3.46	-3.46	-3.3	-3.47	0.00116963
Naringenin	C15 H12 O5	Full match	Full match	No results	Full match	Not the top hit	-0.22	272.068	271.061	35.342	1.72469e+06	129	2	0	43.7	7.2		No matches found	No matches found	No matches found	No matches found	No matches found	No matches found	No matches found	No matches found	No matches found	Multiple matches found	Single match found	DDA for preferred ion	[M-H]-1	106303	1.637e+06	110591	106303	102120	1.637e+06	1.58299e+06	1.72469e+06	3.98318	4.33898	0.067	0.068	0.067	0.059	-3.9	-3.89	-3.9	-4.08	0.000770329
Naringenin	C15 H12 O5	Full match	Full match	Full match	Full match	Not the top hit	-0.14	272.068	271.061	32.765	7.12795e+06	129	4	3	72	8.6	90.5	No matches found	Single match found	No matches found	No matches found	No matches found	Single match found	No matches found	No matches found	Single match found	Multiple matches found	Single match found	DDA for preferred ion	[M-H]-1	3.38907e+06	7.11406e+06	3.43408e+06	3.36346e+06	3.38907e+06	7.12795e+06	6.71296e+06	7.11406e+06	1.05302	3.37417	0.482	0.482	0.501	0.476	-1.05	-1.05	-1	-1.07	0.00112156
Naringenin	C15 H12 O5	Full match	Full match	Full match	Not the top hit	Not the top hit	-0.09	272.068	271.061	36.019	1.35154e+08	129	4	3	57.2	7.9	62.8	No matches found	Single match found	No matches found	No matches found	No matches found	Single match found	No matches found	No matches found	Single match found	Multiple matches found	Single match found	DDA for preferred ion	[M-H]-1	1.2506e+07	1.28894e+08	1.25727e+07	1.2506e+07	1.22772e+07	1.28524e+08	1.28894e+08	1.35154e+08	1.24461	2.84718	0.097	0.098	0.097	0.091	-3.37	-3.35	-3.37	-3.46	0.000357488
Phloretin	C15 H14 O5	Not the top hit	No results	No results	Full match	Full match	-0.12	274.084	273.077	31.281	2.37843e+06	142	0	0				No matches found	No matches found	No matches found	No matches found	No matches found	No matches found	No matches found	No matches found	No matches found	Multiple matches found	Single match found	DDA for preferred ion	[M-H]-1	111613	2.29776e+06	107412	111613	112546	2.29776e+06	2.26746e+06	2.37843e+06	2.4745	2.47813	0.047	0.047	0.049	0.047	-4.4	-4.42	-4.34	-4.4	0.000217266
	C8 H4 O11	Full match	No results	No results	No match	No results	-1.24	275.975	274.968	2.672	1.55119e+06	12	0	0				No matches found	No matches found	No matches found	No matches found	No matches found	No matches found	No matches found	No matches found	No matches found	No matches found	No matches found	DDA for preferred ion	[M-H]-1	88261.3	1.48394e+06	86782	91683.9	88261.3	1.47932e+06	1.48394e+06	1.55119e+06	2.82795	2.67331	0.059	0.059	0.062	0.057	-4.09	-4.09	-4.02	-4.14	0.000275623
4-Methyl-2-oxo-2H-chromene-7,8-diyl diacetate	C14 H12 O6	Full match	No results	No results	Full match	No results	0.12	276.063	275.056	29.221	2.19799e+06	44	0	0				No matches found	No matches found	No matches found	No matches found	No matches found	No matches found	No matches found	No matches found	No matches found	No matches found	No matches found	DDA for preferred ion	[M-H]-1	105421	1.99776e+06	106460	105421	104456	1.99776e+06	1.98846e+06	2.19799e+06	0.950548	5.74255	0.053	0.053	0.053	0.048	-4.24	-4.23	-4.24	-4.4	0.00123598
N-Cbz-cis-4-hydroxy-L-proline methyl ester	C14 H17 N O5	Full match	No results	No results	Full match	No results	-0.23	279.111	278.103	30.081	1.11039e+06	45	0	0				No matches found	No matches found	No matches found	No matches found	No matches found	No matches found	No matches found	No matches found	No matches found	No matches found	No matches found	DDA for preferred ion	[M-H]-1	134649	1.06449e+06	99463	134649	202838	1.11039e+06	1.05334e+06	1.06449e+06	36.0851	2.81	0.128	0.09	0.128	0.191	-2.97	-3.48	-2.97	-2.39	0.0021776
3-{(2E)-2-[(5-Methyl-2-furyl)methylene]hydrazino}-5-phenyl-1,2,4-triazine	C15 H13 N5 O	Full match	No results	No results	Not the top hit	No results	-4.77	279.111	278.103	25.339	1.22228e+06	63	0	0				No matches found	No matches found	No matches found	No matches found	No matches found	No matches found	No matches found	No matches found	No matches found	No matches found	No matches found	DDA for preferred ion	[M-H]-1	93006	1.21215e+06	94338.1	93006	92114.4	1.19853e+06	1.21215e+06	1.22228e+06	1.20134	0.984075	0.077	0.079	0.077	0.075	-3.7	-3.67	-3.7	-3.73	4.53274e-05
	C18 H8 N4	Full match	No results	No results	No match	No results	1.63	280.075	279.068	24.806	3.85359e+06	14	0	0				No matches found	No matches found	No matches found	No matches found	No matches found	No matches found	No matches found	No matches found	No matches found	No matches found	No matches found	DDA for preferred ion	[M-H]-1	106568	3.73113e+06	107895	106568	106340	3.73113e+06	3.56773e+06	3.85359e+06	0.785404	3.85794	0.029	0.029	0.03	0.028	-5.11	-5.11	-5.07	-5.18	0.000525883
Propyl (6R)-3-deoxy-6-[(1R)-1,2-dihydroxyethyl]-β-L-erythro-hex-2-ulopyranosidonic acid	C11 H20 O8	Full match	No results	No results	Full match	No results	0.03	280.116	279.109	9.627	1.10546e+06	3	0	0				No matches found	No matches found	No matches found	No matches found	No matches found	No matches found	No matches found	No matches found	No matches found	No matches found	No matches found	DDA for preferred ion	[M-H]-1	95726.6	1.0758e+06	97707	95566.8	95726.6	1.10546e+06	1.06409e+06	1.0758e+06	1.23758	1.97121	0.089	0.088	0.09	0.089	-3.49	-3.5	-3.48	-3.49	0.000139477
Maritimetin	C15 H10 O6	Full match	No results	No results	Partial match	Full match	-0.38	286.048	285.04	15.378	1.14874e+06	77	0	0				No matches found	No matches found	No matches found	No matches found	No matches found	No matches found	No matches found	No matches found	No matches found	Multiple matches found	No matches found	DDA for preferred ion	[M-H]-1	112544	1.09401e+06	113684	112544	109465	1.14874e+06	1.06746e+06	1.09401e+06	1.95048	3.75587	0.1	0.099	0.105	0.1	-3.32	-3.34	-3.25	-3.32	0.000556159
Luteolin	C15 H10 O6	Full match	Full match	No results	Partial match	Not the top hit	-0.3	286.048	285.04	31.098	9.61759e+06	77	2	0	53.6	7.7		No matches found	No matches found	No matches found	No matches found	No matches found	No matches found	No matches found	No matches found	No matches found	Multiple matches found	No matches found	DDA for preferred ion	[M-H]-1	129612	9.39585e+06	129248	130098	129612	9.39585e+06	9.22012e+06	9.61759e+06	0.32898	2.1164	0.014	0.014	0.014	0.013	-6.18	-6.18	-6.15	-6.21	0.000153808
Luteolin	C15 H10 O6	Full match	Full match	No results	Partial match	Not the top hit	-0.29	286.048	285.04	36.161	5.69092e+07	77	2	0	96.5	9.8		No matches found	No matches found	No matches found	No matches found	No matches found	No matches found	No matches found	No matches found	No matches found	Multiple matches found	No matches found	DDA for preferred ion	[M-H]-1	666529	5.37699e+07	946939	575256	666529	5.37699e+07	5.69092e+07	4.5021e+07	26.5492	11.8704	0.015	0.018	0.01	0.015	-6.08	-5.83	-6.63	-6.08	0.00479335
Eriodictyol	C15 H12 O6	Full match	Full match	Full match	Full match	Not the top hit	-0.35	288.063	287.056	30.195	2.79737e+06	158	1	2	91.1	53.7	88.9	No matches found	No matches found	No matches found	No matches found	No matches found	Single match found	No matches found	No matches found	Single match found	Multiple matches found	Single match found	DDA for preferred ion	[M-H]-1	105798	2.76977e+06	103664	105798	108853	2.76977e+06	2.69168e+06	2.79737e+06	2.4581	1.9914	0.039	0.037	0.039	0.039	-4.68	-4.74	-4.67	-4.68	0.000138544
2,4,6-Trihydroxy-2-(4-hydroxybenzyl)-1-benzofuran-3(2H)-one	C15 H12 O6	Full match	Full match	Partial match	Partial match	Not the top hit	-0.32	288.063	287.056	31.284	2.06242e+06	157	1	2	73.5	67	61.2	No matches found	No matches found	No matches found	No matches found	No matches found	Single match found	No matches found	No matches found	Single match found	Multiple matches found	Single match found	DDA for preferred ion	[M-H]-1	106527	1.93615e+06	102517	106527	107417	2.06242e+06	1.91051e+06	1.93615e+06	2.4745	4.12843	0.055	0.05	0.056	0.055	-4.17	-4.33	-4.16	-4.17	0.000672749
2,4,6-Trihydroxy-2-(4-hydroxybenzyl)-1-benzofuran-3(2H)-one	C15 H12 O6	Full match	Full match	No results	Partial match	Not the top hit	-0.11	288.063	287.056	32.663	2.31808e+07	158	2	0	97.7	100		No matches found	No matches found	No matches found	No matches found	No matches found	No matches found	No matches found	No matches found	No matches found	Multiple matches found	No matches found	DDA for preferred ion	[M-H]-1	118593	2.23368e+07	118530	119417	118593	2.31808e+07	2.12569e+07	2.23368e+07	0.416594	4.33244	0.005	0.005	0.006	0.005	-7.56	-7.61	-7.48	-7.56	0.000632405
2,4,6-Trihydroxy-2-(4-hydroxybenzyl)-1-benzofuran-3(2H)-one	C15 H12 O6	Not the top hit	Full match	No results	Partial match	Not the top hit	-0.06	288.063	287.056	27.179	1.65142e+06	158	1	0	33.4	60		No matches found	No matches found	No matches found	No matches found	No matches found	No matches found	No matches found	No matches found	No matches found	Multiple matches found	No matches found	DDA for preferred ion	[M-H]-1	86932	1.58217e+06	90390.6	86932	84490.5	1.51497e+06	1.58217e+06	1.65142e+06	3.39704	4.31057	0.055	0.06	0.055	0.051	-4.19	-4.07	-4.19	-4.29	0.000754152
β-D-Glucopyranose, 1,6-anhydro-, triacetate	C12 H16 O8	Full match	No results	No results	Full match	No results	0.14	288.085	287.077	1.986	4.30647e+06	26	0	0				No matches found	No matches found	No matches found	No matches found	No matches found	No matches found	No matches found	No matches found	No matches found	No matches found	No matches found	DDA for preferred ion	[M-H]-1	842680	4.07825e+06	640662	842680	892152	4.30647e+06	4.07825e+06	3.92293e+06	16.8259	4.7025	0.207	0.149	0.207	0.227	-2.27	-2.75	-2.27	-2.14	0.00317954
Catechin	C15 H14 O6	Full match	Full match	Full match	Full match	Full match	-0.58	290.079	289.072	17.529	1.65136e+08	105	2	1	98.3	95.3	93.3	No matches found	Single match found	No matches found	No matches found	No matches found	No matches found	No matches found	No matches found	No matches found	Multiple matches found	No matches found	DDA for preferred ion	[M-H]-1	77680.3	1.48659e+08	77680.3	77562.2	78477.1	1.65136e+08	1.48659e+08	1.21586e+08	0.638765	15.1514	0.001	0	0.001	0.001	-10.9	-11.05	-10.9	-10.6	0.00757381
Catechin (isomer)	C15 H14 O6	Full match	Full match	Full match	Full match	Full match	-0.19	290.079	289.072	28.7	1.13475e+07	105	1	1	62.3	65.5	61.5	No matches found	Single match found	No matches found	No matches found	No matches found	No matches found	No matches found	No matches found	No matches found	Multiple matches found	No matches found	DDA for preferred ion	[M-H]-1	110828	1.11415e+07	111727	107962	110828	1.11415e+07	1.11022e+07	1.13475e+07	1.78489	1.1767	0.01	0.01	0.01	0.01	-6.68	-6.64	-6.68	-6.68	4.64811e-05
Catechin (isomer)	C15 H14 O6	Full match	Full match	Full match	Full match	Full match	-0.15	290.079	289.072	25.805	6.62322e+07	99	2	1	98.2	94.5	92.6	No matches found	Single match found	No matches found	No matches found	No matches found	No matches found	No matches found	No matches found	No matches found	Multiple matches found	No matches found	DDA for preferred ion	[M-H]-1	1.68691e+06	6.49811e+07	1.68691e+06	1.67168e+06	1.78483e+06	6.49811e+07	6.43421e+07	6.62322e+07	3.58163	1.47493	0.026	0.026	0.026	0.027	-5.27	-5.27	-5.27	-5.21	6.72435e-05
3,4,2',4',6'-Pentahydroxydihydrochalcone	C15 H14 O6	Full match	No results	No results	Partial match	Full match	0.09	290.079	289.072	7.109	1.45654e+06	105	0	0				No matches found	No matches found	No matches found	No matches found	No matches found	No matches found	No matches found	No matches found	No matches found	Multiple matches found	No matches found	DDA for preferred ion	[M-H]-1	102051	1.39865e+06	101214	103608	102051	1.39865e+06	1.45654e+06	1.38432e+06	1.1877	2.70586	0.072	0.072	0.071	0.074	-3.79	-3.79	-3.81	-3.76	0.00026835
4-(Acetoxyacetyl)-1,2-phenylene diacetate	C14 H14 O7	Full match	No results	No results	Full match	No results	-0.04	294.074	293.067	28.249	769170	10	0	0				No matches found	No matches found	No matches found	No matches found	No matches found	No matches found	No matches found	No matches found	No matches found	No matches found	No matches found	DDA for preferred ion	[M-H]-1	101938	759136	102599	98964.1	101938	769170	699650	759136	1.91408	5.05986	0.134	0.133	0.141	0.134	-2.9	-2.91	-2.82	-2.9	0.00102746
Methyl α-aspartylphenylalaninate	C14 H18 N2 O5	Full match	No results	No results	Full match	No results	0.05	294.122	293.114	23.742	2.1084e+06	40	0	0				No matches found	No matches found	No matches found	No matches found	No matches found	No matches found	No matches found	No matches found	No matches found	No matches found	No matches found	DDA for preferred ion	[M-H]-1	123933	1.95229e+06	125099	123933	121511	2.1084e+06	1.86134e+06	1.95229e+06	1.48179	6.32984	0.062	0.059	0.067	0.062	-4.01	-4.08	-3.91	-4.01	0.00149639
Propyl (6R)-6-[(1R)-1,2-dihydroxyethyl]-β-L-psicopyranosidonic acid	C11 H20 O9	Full match	No results	No results	Not the top hit	No results	-0.14	296.111	295.103	1.924	2.20478e+06	7	0	0				No matches found	No matches found	No matches found	No matches found	No matches found	No matches found	No matches found	No matches found	No matches found	No matches found	No matches found	DDA for preferred ion	[M-H]-1	753815	2.07825e+06	576113	753815	778149	2.07825e+06	2.20478e+06	1.93357e+06	15.696	6.54899	0.342	0.277	0.342	0.402	-1.55	-1.85	-1.55	-1.31	0.00616825
Propyl (6R)-6-[(1R)-1,2-dihydroxyethyl]-β-L-psicopyranosidonic acid	C11 H20 O9	Full match	No results	No results	Full match	No results	-0.01	296.111	295.103	5.962	7.18649e+06	22	0	0				No matches found	No matches found	No matches found	No matches found	No matches found	No matches found	No matches found	No matches found	No matches found	No matches found	No matches found	DDA for preferred ion	[M-H]-1	179497	7.14691e+06	179497	125538	187201	7.18649e+06	6.75684e+06	7.14691e+06	20.4771	3.37776	0.025	0.025	0.019	0.026	-5.32	-5.32	-5.75	-5.25	0.000295938
Propyl (6R)-6-[(1R)-1,2-dihydroxyethyl]-β-L-psicopyranosidonic acid	C11 H20 O9	Full match	No results	No results	Not the top hit	No results	0.23	296.111	295.104	2.713	3.82995e+06	22	0	0				No matches found	No matches found	No matches found	No matches found	No matches found	No matches found	No matches found	No matches found	No matches found	No matches found	No matches found	DDA for preferred ion	[M-H]-1	244751	3.81492e+06	258405	244751	224068	3.82995e+06	3.5358e+06	3.81492e+06	7.13182	4.44499	0.067	0.067	0.069	0.059	-3.89	-3.89	-3.85	-4.09	0.000772079
12-Amino-8H-benzo[b]pyrido[4,3,2-de][1,7]phenanthrolin-8-one	C18 H10 N4 O	Full match	No results	No results	Full match	No results	1.5	298.086	297.079	24.809	1.97828e+06	1	0	0				No matches found	No matches found	No matches found	No matches found	No matches found	No matches found	No matches found	No matches found	No matches found	No matches found	No matches found	DDA for preferred ion	[M-H]-1	98913.1	1.96597e+06	100145	98913.1	98700.8	1.97828e+06	1.91604e+06	1.96597e+06	0.785404	1.68738	0.051	0.051	0.052	0.05	-4.3	-4.3	-4.28	-4.32	0.000102675
	C11 H22 O9	Full match	No results	No results	No match	No results	-0.16	298.126	297.119	4.166	1.68037e+06	15	0	0				No matches found	No matches found	No matches found	No matches found	No matches found	No matches found	No matches found	No matches found	No matches found	No matches found	No matches found	DDA for preferred ion	[M-H]-1	119127	1.61556e+06	115654	120969	119127	1.68037e+06	1.61556e+06	1.5479e+06	2.27581	4.10226	0.075	0.069	0.075	0.077	-3.74	-3.86	-3.74	-3.7	0.000687527
	C11 H22 O9	Full match	No results	No results	No match	No results	0.19	298.126	297.119	3.376	1.93422e+06	15	0	0				No matches found	No matches found	No matches found	No matches found	No matches found	No matches found	No matches found	No matches found	No matches found	No matches found	No matches found	DDA for preferred ion	[M-H]-1	141111	1.92455e+06	189112	141111	125712	1.93422e+06	1.89537e+06	1.92455e+06	21.7579	1.05455	0.074	0.098	0.074	0.065	-3.75	-3.35	-3.75	-3.94	8.8306e-05
Ethyl 3,4-bis(2-methoxyethoxy)benzoate	C15 H22 O6	Full match	No results	No results	Full match	No results	-0.11	298.142	297.134	29.131	1.27452e+06	82	0	0				No matches found	No matches found	No matches found	No matches found	No matches found	No matches found	No matches found	No matches found	No matches found	No matches found	No matches found	DDA for preferred ion	[M-H]-1	101207	1.14559e+06	102364	96441.9	101207	1.11583e+06	1.14559e+06	1.27452e+06	3.13893	7.15666	0.084	0.092	0.084	0.079	-3.57	-3.45	-3.57	-3.65	0.00201095
2-(β-D-Glucopyranosyloxy)benzoic acid	C13 H16 O8	Full match	No results	No results	Full match	No results	-0.23	300.084	299.077	8.504	1.00205e+06	48	0	0				No matches found	No matches found	No matches found	No matches found	No matches found	No matches found	No matches found	No matches found	No matches found	No matches found	No matches found	DDA for preferred ion	[M-H]-1	99516.3	964806	99412.4	99516.3	100238	911539	964806	1.00205e+06	0.450651	4.7413	0.103	0.109	0.103	0.1	-3.28	-3.2	-3.28	-3.32	0.000915977
2-(β-D-Glucopyranosyloxy)benzoic acid	C13 H16 O8	Full match	No results	No results	Full match	No results	0	300.085	299.077	5.485	4.84788e+06	48	0	0				No matches found	No matches found	No matches found	No matches found	No matches found	No matches found	No matches found	No matches found	No matches found	No matches found	No matches found	DDA for preferred ion	[M-H]-1	1.77351e+06	4.74129e+06	1.77392e+06	1.70549e+06	1.77351e+06	4.74129e+06	4.59026e+06	4.84788e+06	2.24964	2.73873	0.372	0.374	0.372	0.366	-1.43	-1.42	-1.43	-1.45	0.000340036
Quercetin	C15 H10 O7	Full match	Full match	Full match	Full match	Not the top hit	-0.1	302.043	301.035	29.218	1.18908e+07	31	3	2	62.7	44.8	77.1	No matches found	No matches found	No matches found	No matches found	No matches found	Single match found	No matches found	No matches found	Single match found	Multiple matches found	No matches found	DDA for preferred ion	[M-H]-1	116304	1.14752e+07	116304	115169	116451	1.18908e+07	1.08564e+07	1.14752e+07	0.604886	4.56284	0.01	0.01	0.011	0.01	-6.62	-6.68	-6.56	-6.62	0.000705903
2,6,3'-Trihydroxy-4'-methoxy-2-benzylcoumaranone	C16 H14 O6	Full match	No results	No results	Partial match	Full match	0.07	302.079	301.072	35.186	6.51792e+06	169	0	0				No matches found	No matches found	No matches found	No matches found	No matches found	No matches found	No matches found	No matches found	No matches found	Multiple matches found	No matches found	DDA for preferred ion	[M-H]-1	374061	6.45442e+06	310809	391614	374061	5.97577e+06	6.45442e+06	6.51792e+06	11.8446	4.69257	0.057	0.052	0.061	0.057	-4.12	-4.27	-4.04	-4.12	0.00061652
Taxifolin	C15 H12 O7	Full match	No results	No results	Partial match	Full match	-0.57	304.058	303.051	29.222	2.3132e+08	65	0	0				No matches found	No matches found	No matches found	No matches found	No matches found	No matches found	No matches found	No matches found	No matches found	Multiple matches found	No matches found	DDA for preferred ion	[M-H]-1	111530	2.3113e+08	112629	111530	110508	2.3132e+08	2.21451e+08	2.3113e+08	0.950548	2.47583	0	0	0.001	0	-11	-11	-10.96	-11.03	0.000204459
Nigrescin	C15 H12 O7	Full match	No results	No results	Partial match	Full match	-0.51	304.058	303.051	17.48	7.57243e+06	65	0	0				No matches found	No matches found	No matches found	No matches found	No matches found	No matches found	No matches found	No matches found	No matches found	Multiple matches found	No matches found	DDA for preferred ion	[M-H]-1	102551	7.31205e+06	103238	102551	101605	7.57243e+06	7.31205e+06	7.00504e+06	0.800629	3.89251	0.014	0.014	0.014	0.015	-6.16	-6.2	-6.16	-6.11	0.000516151
Nigrescin	C15 H12 O7	Full match	No results	No results	Partial match	Full match	-0.43	304.058	303.051	31.093	3.63922e+07	65	0	0				No matches found	No matches found	No matches found	No matches found	No matches found	No matches found	No matches found	No matches found	No matches found	Multiple matches found	No matches found	DDA for preferred ion	[M-H]-1	133930	3.58123e+07	133554	134433	133930	3.63922e+07	3.37093e+07	3.58123e+07	0.32898	3.99848	0.004	0.004	0.004	0.004	-8.06	-8.09	-7.97	-8.06	0.000536891
Nigrescin	C15 H12 O7	Full match	No results	No results	Partial match	Full match	-0.27	304.058	303.051	22.755	3.23714e+06	65	0	0				No matches found	No matches found	No matches found	No matches found	No matches found	No matches found	No matches found	No matches found	No matches found	Multiple matches found	No matches found	DDA for preferred ion	[M-H]-1	119243	3.06176e+06	121788	119052	119243	3.06176e+06	2.91141e+06	3.23714e+06	1.27262	5.31009	0.04	0.04	0.041	0.037	-4.65	-4.65	-4.61	-4.76	0.00101613
Nigrescin	C15 H12 O7	Not the top hit	No results	No results	Not the top hit	Full match	-0.23	304.058	303.051	23.326	1.0539e+06	67	0	0				No matches found	No matches found	No matches found	No matches found	No matches found	No matches found	No matches found	No matches found	No matches found	Multiple matches found	No matches found	DDA for preferred ion	[M-H]-1	92871.5	1.02779e+06	93109.8	92871.5	92062.6	1.02779e+06	958396	1.0539e+06	0.592217	4.87084	0.091	0.091	0.097	0.087	-3.46	-3.46	-3.37	-3.52	0.000968322
Nigrescin	C15 H12 O7	Full match	No results	No results	Partial match	Full match	-0.14	304.058	303.051	15.398	1.56777e+07	67	0	0				No matches found	No matches found	No matches found	No matches found	No matches found	No matches found	No matches found	No matches found	No matches found	Multiple matches found	No matches found	DDA for preferred ion	[M-H]-1	111988	1.53848e+07	113123	111988	107639	1.56777e+07	1.53215e+07	1.53848e+07	2.61019	1.2293	0.007	0.007	0.007	0.007	-7.11	-7.11	-7.1	-7.16	5.02925e-05
Nigrescin	C15 H12 O7	Not the top hit	No results	No results	Partial match	Full match	0.27	304.058	303.051	17.049	1.10518e+07	67	0	0				No matches found	No matches found	No matches found	No matches found	No matches found	No matches found	No matches found	No matches found	No matches found	Multiple matches found	No matches found	DDA for preferred ion	[M-H]-1	121465	1.10078e+07	122435	121184	121465	1.09128e+07	1.10078e+07	1.10518e+07	0.539397	0.646682	0.011	0.011	0.011	0.011	-6.51	-6.48	-6.51	-6.51	1.44818e-05
3,4,4',alpha-Tetrahydroxy-2'-methoxydihydrochalcone	C16 H16 O6	Full match	No results	No results	Partial match	Full match	-0.43	304.095	303.087	33.264	3.9818e+07	117	0	0				No matches found	No matches found	No matches found	No matches found	No matches found	No matches found	No matches found	No matches found	No matches found	Multiple matches found	No matches found	DDA for preferred ion	[M-H]-1	124772	3.93647e+07	122859	124772	129123	3.93647e+07	3.84996e+07	3.9818e+07	2.55611	1.70764	0.003	0.003	0.003	0.003	-8.27	-8.32	-8.27	-8.27	9.73119e-05
(+) -Gallocatechin	C15 H14 O7	Not the top hit	No results	No results	Full match	Full match	0.22	306.074	305.067	3.515	1.65894e+06	35	0	0				No matches found	No matches found	No matches found	No matches found	No matches found	No matches found	No matches found	No matches found	No matches found	Multiple matches found	No matches found	DDA for preferred ion	[M-H]-1	121741	1.60567e+06	121741	121214	122515	1.65894e+06	1.59476e+06	1.60567e+06	0.537034	2.12014	0.076	0.073	0.076	0.076	-3.72	-3.77	-3.72	-3.71	0.00017488
Tetramethyl Pyromellitate	C14 H14 O8	Full match	No results	No results	Full match	No results	-0.1	310.069	309.062	24.775	1.22587e+06	16	0	0				No matches found	No matches found	No matches found	No matches found	No matches found	No matches found	No matches found	No matches found	No matches found	No matches found	No matches found	DDA for preferred ion	[M-H]-1	99730	1.18422e+06	100972	99730	99515.9	1.18422e+06	1.02076e+06	1.22587e+06	0.785404	9.48006	0.085	0.085	0.098	0.081	-3.55	-3.55	-3.36	-3.62	0.00356878
α-tyvelopyranosyl-(1->3)-α-D-mannopyranose	C12 H22 O9	Full match	No results	No results	Not the top hit	No results	0.08	310.126	309.119	6.495	1.15139e+06	33	0	0				No matches found	No matches found	No matches found	No matches found	No matches found	No matches found	No matches found	No matches found	No matches found	No matches found	No matches found	DDA for preferred ion	[M-H]-1	111918	1.13597e+06	113244	111918	111275	1.12432e+06	1.13597e+06	1.15139e+06	0.895282	1.19401	0.099	0.101	0.099	0.097	-3.34	-3.31	-3.34	-3.37	6.71183e-05
Avenein	C14 H18 O8	Full match	No results	No results	Full match	No results	-0.11	314.1	313.093	10.362	2.33658e+06	41	0	0				No matches found	No matches found	No matches found	No matches found	No matches found	No matches found	No matches found	No matches found	No matches found	No matches found	No matches found	DDA for preferred ion	[M-H]-1	940362	2.31841e+06	945136	940362	921400	2.31841e+06	2.20218e+06	2.33658e+06	1.34188	3.19019	0.408	0.408	0.427	0.394	-1.29	-1.29	-1.23	-1.34	0.00114703
3-Methoxy-5,7,3',4'-tetrahydroxy-flavone	C16 H12 O7	Full match	Full match	Partial match	Full match	Full match	-0.23	316.058	315.051	36.173	9.64482e+06	78	2	2	96.6	9.8	83.1	No matches found	No matches found	No matches found	No matches found	No matches found	Single match found	No matches found	No matches found	Single match found	Multiple matches found	Single match found	DDA for preferred ion	[M-H]-1	592398	8.61102e+06	841621	559879	592398	8.61102e+06	9.64482e+06	6.63566e+06	23.1912	18.4272	0.089	0.098	0.058	0.089	-3.49	-3.35	-4.11	-3.49	0.0130547
	C21 H8 N4	Full match	No results	No results	No match	No results	1.49	316.075	315.068	17.528	1.07113e+06	2	0	0				No matches found	No matches found	No matches found	No matches found	No matches found	No matches found	No matches found	No matches found	No matches found	No matches found	No matches found	DDA for preferred ion	[M-H]-1	62601.1	945240	62601.1	62506	63243.2	1.07113e+06	945240	840355	0.638765	12.1344	0.066	0.058	0.066	0.075	-3.92	-4.1	-3.92	-3.73	0.00560797
5-(β-D-Glucopyranosyloxy)-2-hydroxybenzoic acid	C13 H16 O9	Full match	No results	No results	Full match	No results	0.01	316.079	315.072	5.708	797196	27	0	0				No matches found	No matches found	No matches found	No matches found	No matches found	No matches found	No matches found	No matches found	No matches found	No matches found	No matches found	DDA for preferred ion	[M-H]-1	270920	792840	270920	272622	214289	792840	797196	788934	13.142	0.521176	0.342	0.342	0.342	0.272	-1.55	-1.55	-1.55	-1.88	0.0010057
5,7,2',5'-Tetrahydroxy-6-methoxyflavanone	C16 H14 O7	Full match	No results	No results	Partial match	Full match	-0.44	318.074	317.067	32.894	964669	65	0	0				No matches found	No matches found	No matches found	No matches found	No matches found	No matches found	No matches found	No matches found	No matches found	Multiple matches found	Single match found	DDA for preferred ion	[M-H]-1	94971.5	944359	94971.5	97815.5	93760.4	944359	964669	910975	2.17933	2.88413	0.101	0.101	0.101	0.103	-3.3	-3.31	-3.3	-3.28	0.000296214
5,7,2',5'-Tetrahydroxy-6-methoxyflavanone	C16 H14 O7	Full match	No results	No results	Partial match	Full match	-0.28	318.074	317.067	35.532	4.62898e+06	65	0	0				No matches found	No matches found	No matches found	No matches found	No matches found	No matches found	No matches found	No matches found	No matches found	Multiple matches found	Single match found	DDA for preferred ion	[M-H]-1	246556	4.3981e+06	291799	246556	226321	4.62898e+06	4.3981e+06	4.23489e+06	13.1529	4.47925	0.056	0.063	0.056	0.053	-4.16	-3.99	-4.16	-4.23	0.00052107
Protofarrerol	C17 H18 O6	Full match	No results	No results	Not the top hit	Full match	-0.27	318.11	317.103	35.61	1.69972e+06	91	0	0				No matches found	No matches found	No matches found	No matches found	No matches found	No matches found	No matches found	No matches found	No matches found	Multiple matches found	No matches found	DDA for preferred ion	[M-H]-1	137020	1.61375e+06	158233	137020	123548	1.61375e+06	1.69972e+06	1.59116e+06	12.5258	3.50351	0.081	0.098	0.081	0.078	-3.63	-3.35	-3.63	-3.69	0.000513313
	C16 H2 O6 S	Full match	No results	No results	No match	No results	-1.26	321.957	320.95	1.476	781921	6	0	0				No matches found	No matches found	No matches found	No matches found	No matches found	No matches found	No matches found	No matches found	No matches found	No matches found	No matches found	DDA for preferred ion	[M-H]-1	266950	729811	198766	301462	266950	729811	619058	781921	20.436	11.7101	0.341	0.272	0.487	0.341	-1.55	-1.88	-1.04	-1.55	0.0220452
1-Deoxy-1-(6,7-dimethyl-2,3-dioxo-3,4-dihydro-1(2H)-quinoxalinyl)pentitol	C15 H20 N2 O6	Full match	No results	No results	Full match	No results	-0.14	324.132	323.125	27.713	1.37426e+06	8	0	0				No matches found	No matches found	No matches found	No matches found	No matches found	No matches found	No matches found	No matches found	No matches found	No matches found	No matches found	DDA for preferred ion	[M-H]-1	527224	1.299e+06	525116	527224	588264	1.37426e+06	1.21565e+06	1.299e+06	6.55832	6.12038	0.434	0.382	0.434	0.453	-1.21	-1.39	-1.21	-1.14	0.00446887
	C12 H10 N2 O9	Full match	No results	No results	No match	No results	4.43	326.04	325.033	29.22	5.65962e+06	27	0	0				No matches found	No matches found	No matches found	No matches found	No matches found	No matches found	No matches found	No matches found	No matches found	No matches found	No matches found	DDA for preferred ion	[M-H]-1	102512	5.6268e+06	103523	102512	101574	5.6268e+06	5.12166e+06	5.65962e+06	0.950548	5.51371	0.018	0.018	0.02	0.018	-5.76	-5.76	-5.64	-5.8	0.00105104
	C21 H10 O2 S	Full match	No results	No results	No match	No results	-0.24	326.04	325.033	31.094	1.36598e+06	27	0	0				No matches found	No matches found	No matches found	No matches found	No matches found	No matches found	No matches found	No matches found	No matches found	No matches found	No matches found	DDA for preferred ion	[M-H]-1	132563	1.31085e+06	132191	133060	132563	1.36598e+06	1.22294e+06	1.31085e+06	0.32898	5.54999	0.101	0.097	0.109	0.101	-3.31	-3.37	-3.2	-3.31	0.00128621
N-[4-(4-Methyl-1,1-dioxido-3-oxo-1,2-thiazolidin-2-yl)benzoyl]glycine	C13 H14 N2 O6 S	Full match	No results	No results	Full match	No results	-4.81	326.056	325.048	25.809	1.47571e+06	2	0	0				No matches found	No matches found	No matches found	No matches found	No matches found	No matches found	No matches found	No matches found	No matches found	No matches found	No matches found	DDA for preferred ion	[M-H]-1	93924.9	1.46778e+06	93554.9	94788.3	93924.9	1.46778e+06	1.43624e+06	1.47571e+06	0.672718	1.43027	0.064	0.064	0.066	0.064	-3.97	-3.97	-3.92	-3.97	8.21424e-05
4′-O-β-D-glucosyl-cis-p-coumaric acid	C15 H18 O8	Full match	No results	No results	Full match	No results	-0.46	326.1	325.093	19.394	2.26925e+06	49	0	0				No matches found	No matches found	No matches found	No matches found	No matches found	No matches found	No matches found	No matches found	No matches found	No matches found	No matches found	DDA for preferred ion	[M-H]-1	139995	2.19759e+06	141806	139995	138435	2.26925e+06	1.96005e+06	2.19759e+06	1.20424	7.5548	0.063	0.062	0.071	0.063	-3.99	-4	-3.81	-3.99	0.00215929
8-[3,4-(Methylenedioxy)styryl]theophylline	C16 H14 N4 O4	Full match	No results	No results	Not the top hit	No results	-4.46	326.1	325.093	19.016	1.77616e+06	49	0	0				No matches found	No matches found	No matches found	No matches found	No matches found	No matches found	No matches found	No matches found	No matches found	No matches found	No matches found	DDA for preferred ion	[M-H]-1	128805	1.76715e+06	128805	130576	126765	1.76715e+06	1.67202e+06	1.77616e+06	1.48191	3.31896	0.073	0.073	0.078	0.071	-3.78	-3.78	-3.68	-3.81	0.000453444
4-Acetyl-3-hydroxy-5-methylphenyl β-D-glucopyranoside	C15 H20 O8	Full match	Full match	No results	Partial match	No results	-0.27	328.116	327.108	16.905	1.1311e+07	44	1	0	98.2	9.9		No matches found	No matches found	No matches found	No matches found	No matches found	No matches found	No matches found	No matches found	No matches found	No matches found	No matches found	DDA for preferred ion	[M-H]-1	549022	1.08565e+07	532635	558484	549022	1.08565e+07	1.08515e+07	1.1311e+07	2.39212	2.39725	0.049	0.049	0.051	0.049	-4.35	-4.35	-4.28	-4.36	0.000209547
	C8 H14 N2 O12	Full match	No results	No results	No match	No results	-0.31	330.055	329.047	29.224	2.15058e+06	10	0	0				No matches found	No matches found	No matches found	No matches found	No matches found	No matches found	No matches found	No matches found	No matches found	No matches found	No matches found	DDA for preferred ion	[M-H]-1	98524.4	2.08198e+06	99495.4	98524.4	97622.3	2.08198e+06	1.96049e+06	2.15058e+06	0.950548	4.6631	0.048	0.048	0.05	0.045	-4.39	-4.39	-4.31	-4.46	0.000803647
VANILLIC ACID 4-β-D-GLUCOSIDE	C14 H18 O9	Full match	No results	No results	Full match	No results	-0.32	330.095	329.088	11.862	2.15199e+06	37	0	0				No matches found	No matches found	No matches found	No matches found	No matches found	No matches found	No matches found	No matches found	No matches found	No matches found	No matches found	DDA for preferred ion	[M-H]-1	116712	2.03142e+06	113695	116712	117271	2.03142e+06	2.02487e+06	2.15199e+06	1.65956	3.45858	0.056	0.056	0.058	0.054	-4.16	-4.16	-4.12	-4.2	0.000433436
VANILLIC ACID 4-β-D-GLUCOSIDE	C14 H18 O9	Full match	No results	No results	Full match	No results	-0.12	330.095	329.088	1.767	5.06397e+07	36	0	0				No matches found	No matches found	No matches found	No matches found	No matches found	No matches found	No matches found	No matches found	No matches found	No matches found	No matches found	DDA for preferred ion	[M-H]-1	778466	4.46493e+07	653215	880207	778466	5.06397e+07	4.40923e+07	4.46493e+07	14.754	7.81317	0.017	0.013	0.02	0.017	-5.84	-6.28	-5.65	-5.84	0.00222077
VANILLIC ACID 4-β-D-GLUCOSIDE	C14 H18 O9	Full match	No results	No results	Full match	No results	0.19	330.095	329.088	2.825	4.30955e+06	37	0	0				No matches found	No matches found	No matches found	No matches found	No matches found	No matches found	No matches found	No matches found	No matches found	No matches found	No matches found	DDA for preferred ion	[M-H]-1	207020	4.29384e+06	205421	207408	207020	4.30955e+06	4.18045e+06	4.29384e+06	0.509767	1.65307	0.048	0.048	0.05	0.048	-4.37	-4.39	-4.33	-4.37	0.000102815
Glucogallin	C13 H16 O10	Full match	No results	No results	Full match	No results	0.15	332.074	331.067	3.472	6.07069e+06	21	0	0				No matches found	No matches found	No matches found	No matches found	No matches found	No matches found	No matches found	No matches found	No matches found	No matches found	No matches found	DDA for preferred ion	[M-H]-1	1.55615e+06	6.02925e+06	1.55615e+06	1.52059e+06	1.57693e+06	6.07069e+06	5.9184e+06	6.02925e+06	1.83679	1.31099	0.257	0.256	0.257	0.262	-1.96	-1.96	-1.96	-1.93	5.72883e-05
	C13 H18 O10	Full match	No results	No results	No match	No results	0	334.09	333.083	1.976	3.06342e+06	12	0	0				No matches found	No matches found	No matches found	No matches found	No matches found	No matches found	No matches found	No matches found	No matches found	No matches found	No matches found	DDA for preferred ion	[M-H]-1	768428	3.05232e+06	584210	768428	813541	3.05232e+06	3.06342e+06	2.84904e+06	16.8259	4.039	0.251	0.191	0.251	0.286	-2	-2.39	-2	-1.81	0.00306303
trans-5-O-(4-coumaroyl)-D-quinic acid	C16 H18 O8	Full match	No results	No results	Full match	No results	-0.19	338.1	337.093	25.823	3.08901e+06	43	0	0				No matches found	No matches found	No matches found	No matches found	No matches found	No matches found	No matches found	No matches found	No matches found	No matches found	No matches found	DDA for preferred ion	[M-H]-1	120236	2.98668e+06	119762	121341	120236	2.98668e+06	2.9807e+06	3.08901e+06	0.672718	2.01675	0.04	0.04	0.041	0.039	-4.64	-4.64	-4.62	-4.68	0.000148138
N′-Isonicotinoyl-6-methoxy-2-oxo-2H-chromene-3-carbohydrazonamide	C17 H14 N4 O4	Full match	No results	No results	Not the top hit	No results	-4.04	338.1	337.093	28.559	1.1064e+06	43	0	0				No matches found	No matches found	No matches found	No matches found	No matches found	No matches found	No matches found	No matches found	No matches found	No matches found	No matches found	DDA for preferred ion	[M-H]-1	109498	976234	108996	109498	113304	1.1064e+06	976234	888629	2.12973	11.0638	0.112	0.099	0.112	0.128	-3.16	-3.34	-3.16	-2.97	0.00532201
	C14 H26 O9	Full match	No results	No results	No match	No results	0.09	338.158	337.15	23.415	1.24919e+06	16	0	0				No matches found	No matches found	No matches found	No matches found	No matches found	No matches found	No matches found	No matches found	No matches found	No matches found	No matches found	DDA for preferred ion	[M-H]-1	121643	1.22003e+06	120274	125315	121643	1.24919e+06	1.15882e+06	1.22003e+06	2.12957	3.81372	0.1	0.096	0.108	0.1	-3.33	-3.38	-3.21	-3.33	0.000669146
Esculin	C15 H16 O9	Not the top hit	Full match	Full match	Full match	No results	-2.99	340.078	339.071	18.613	2.10278e+06	37	1	2	87.6	9.4	78	No matches found	No matches found	No matches found	No matches found	No matches found	Single match found	No matches found	No matches found	Single match found	No matches found	No matches found	DDA for preferred ion	[M-H]-1	125747	2.0805e+06	122199	125747	127447	2.10278e+06	2.0112e+06	2.0805e+06	2.14023	2.313	0.061	0.058	0.063	0.061	-4.03	-4.1	-4	-4.03	0.000212219
	C10 H18 N2 O11	Full match	No results	No results	No match	No results	2.15	342.092	341.085	24.82	890953	23	0	0				No matches found	No matches found	No matches found	No matches found	No matches found	No matches found	No matches found	No matches found	No matches found	No matches found	No matches found	DDA for preferred ion	[M-H]-1	97176.8	824755	98598.2	96203.9	97176.8	774513	824755	890953	1.23723	7.03575	0.117	0.127	0.117	0.109	-3.1	-2.97	-3.1	-3.2	0.00215722
5-Hydroxy-2-p-tolylsulfanylmethyl-benzofuran-3-carboxylic acid ethyl ester	C19 H18 O4 S	Full match	No results	No results	Not the top hit	No results	4.48	342.094	341.087	13.693	909940	22	0	0				No matches found	No matches found	No matches found	No matches found	No matches found	No matches found	No matches found	No matches found	No matches found	No matches found	No matches found	DDA for preferred ion	[M-H]-1	107558	900405	107308	107558	108449	900405	890667	909940	0.556235	1.07032	0.119	0.119	0.121	0.119	-3.07	-3.07	-3.05	-3.07	4.49356e-05
	C12 H22 O9 S	Full match	No results	No results	No match	No results	-2.7	342.098	341.09	5.672	1.01451e+06	9	0	0				No matches found	No matches found	No matches found	No matches found	No matches found	No matches found	No matches found	No matches found	No matches found	No matches found	No matches found	DDA for preferred ion	[M-H]-1	119091	997143	119091	121265	116935	997143	951438	1.01451e+06	1.81784	3.29852	0.119	0.119	0.127	0.115	-3.07	-3.07	-2.97	-3.12	0.000530959
	C20 H3 N5 O2	Full match	No results	No results	No match	No results	3.13	345.03	344.022	34.674	782592	2	0	0				No matches found	No matches found	No matches found	No matches found	No matches found	No matches found	No matches found	No matches found	No matches found	No matches found	No matches found	DDA for preferred ion	[M-H]-1	117377	740364	117377	113114	120335	782592	703508	740364	3.10431	5.33208	0.161	0.15	0.161	0.163	-2.64	-2.74	-2.64	-2.62	0.00120844
	C14 H19 N O9	Full match	No results	No results	No match	No results	-2.99	345.105	344.098	4.529	1.09794e+06	33	0	0				No matches found	No matches found	No matches found	No matches found	No matches found	No matches found	No matches found	No matches found	No matches found	No matches found	No matches found	DDA for preferred ion	[M-H]-1	125151	1.0924e+06	124538	126985	125151	1.0924e+06	1.09794e+06	1.07748e+06	1.01431	0.971298	0.116	0.114	0.116	0.116	-3.11	-3.13	-3.11	-3.11	3.57375e-05
3,5,7,3',4',5'-Hexahydroxy-6,8-dimethylflavanone	C17 H16 O8	Not the top hit	No results	No results	Partial match	Full match	-3.1	348.083	347.076	15.869	1.82322e+06	20	0	0				No matches found	No matches found	No matches found	No matches found	No matches found	No matches found	No matches found	No matches found	No matches found	Multiple matches found	No matches found	DDA for preferred ion	[M-H]-1	115723	1.75953e+06	115723	117207	114714	1.75953e+06	1.69595e+06	1.82322e+06	1.08219	3.61633	0.066	0.066	0.069	0.063	-3.93	-3.93	-3.85	-3.99	0.000518923
3,5,7,3',4',5'-Hexahydroxy-6,8-dimethylflavanone	C17 H16 O8	Full match	No results	No results	Partial match	Full match	-2.99	348.083	347.076	28	3.30389e+06	20	0	0				No matches found	No matches found	No matches found	No matches found	No matches found	No matches found	No matches found	No matches found	No matches found	Multiple matches found	No matches found	DDA for preferred ion	[M-H]-1	86339.8	3.27607e+06	86844	85933	86339.8	3.27607e+06	3.04619e+06	3.30389e+06	0.528375	4.40786	0.027	0.027	0.028	0.026	-5.24	-5.24	-5.15	-5.26	0.000679859
2-(9H-Carbazol-9-ylsulfonyl)benzoic acid	C19 H13 N O4 S	Full match	No results	No results	Full match	No results	4.13	351.058	350.051	35.48	1.41946e+06	1	0	0				No matches found	No matches found	No matches found	No matches found	No matches found	No matches found	No matches found	No matches found	No matches found	No matches found	No matches found	DDA for preferred ion	[M-H]-1	170383	1.38258e+06	208259	156867	170383	1.38258e+06	1.33479e+06	1.41946e+06	14.9246	3.07832	0.12	0.151	0.118	0.12	-3.06	-2.73	-3.09	-3.06	0.000410851
	C14 H24 O10	Full match	No results	No results	No match	No results	-2.98	352.136	351.129	23.408	1.71619e+06	21	0	0				No matches found	No matches found	No matches found	No matches found	No matches found	No matches found	No matches found	No matches found	No matches found	No matches found	No matches found	DDA for preferred ion	[M-H]-1	138649	1.7015e+06	137088	142834	138649	1.7015e+06	1.66982e+06	1.71619e+06	2.12957	1.39748	0.081	0.081	0.086	0.081	-3.63	-3.63	-3.55	-3.63	9.46996e-05
	C15 H15 N O9	Full match	No results	No results	No match	No results	-3.3	353.074	352.066	17.529	1.56684e+06	3	0	0				No matches found	No matches found	No matches found	No matches found	No matches found	No matches found	No matches found	No matches found	No matches found	No matches found	No matches found	DDA for preferred ion	[M-H]-1	61999.6	1.32074e+06	61999.6	61905.4	62635.6	1.56684e+06	1.32074e+06	1.25817e+06	0.638765	11.8081	0.047	0.04	0.047	0.05	-4.42	-4.66	-4.42	-4.33	0.00507111
Chlorogenic acid	C16 H18 O9	Full match	Partial match	Full match	Partial match	No results	-3.11	354.094	353.087	11.41	1.76907e+06	44	2	1	95.7	9.8	85.1	No matches found	Single match found	No matches found	No matches found	No matches found	No matches found	No matches found	No matches found	No matches found	No matches found	No matches found	DDA for preferred ion	[M-H]-1	111184	1.68945e+06	107662	111184	111654	1.66334e+06	1.76907e+06	1.68945e+06	1.98064	3.22592	0.065	0.065	0.063	0.066	-3.95	-3.95	-3.99	-3.92	0.000377668
Neochlorogenic acid	C16 H18 O9	Full match	Full match	Full match	Full match	No results	-3.05	354.094	353.087	22.749	2.58624e+06	44	2	1	88.6	51	84.2	No matches found	Single match found	No matches found	No matches found	No matches found	No matches found	No matches found	No matches found	No matches found	No matches found	No matches found	DDA for preferred ion	[M-H]-1	124244	2.42893e+06	126896	124046	124244	2.378e+06	2.42893e+06	2.58624e+06	1.27262	4.40501	0.051	0.053	0.051	0.048	-4.29	-4.23	-4.29	-4.38	0.00073069
Chlorogenic acid	C16 H18 O9	Full match	Full match	Full match	Full match	No results	-3.03	354.094	353.087	20.292	8.7309e+06	44	2	1	99.9	10	87.4	No matches found	Single match found	No matches found	No matches found	No matches found	No matches found	No matches found	No matches found	No matches found	No matches found	No matches found	DDA for preferred ion	[M-H]-1	173036	8.3957e+06	180961	173036	171254	8.3957e+06	8.37001e+06	8.7309e+06	2.9512	2.36917	0.021	0.022	0.021	0.02	-5.6	-5.54	-5.6	-5.67	0.000201044
	C9 H17 N5 O8 S	Full match	No results	No results	No match	No results	-3.34	355.079	354.071	0.874	1.77678e+07	16	0	0				No matches found	No matches found	No matches found	No matches found	No matches found	No matches found	No matches found	No matches found	No matches found	No matches found	No matches found	DDA for preferred ion	[M-H]-1	6.96336e+06	1.76288e+07	7.49576e+06	6.96336e+06	6.78537e+06	1.61061e+07	1.77678e+07	1.76288e+07	5.21978	5.36986	0.392	0.465	0.392	0.385	-1.35	-1.1	-1.35	-1.38	0.00531053
	C22 H17 N3 S	Full match	No results	No results	No match	No results	2.62	355.115	354.108	0.887	1.23203e+06	21	0	0				No matches found	No matches found	No matches found	No matches found	No matches found	No matches found	No matches found	No matches found	No matches found	No matches found	No matches found	DDA for preferred ion	[M-H]-1	410013	1.11615e+06	493702	410013	307806	1.23203e+06	1.11615e+06	1.09001e+06	23.0541	6.59539	0.367	0.401	0.367	0.282	-1.44	-1.32	-1.44	-1.82	0.000881114
	C13 H12 N2 O10	Full match	No results	No results	No match	No results	1.58	356.05	355.042	35.482	1.18133e+06	29	0	0				No matches found	No matches found	No matches found	No matches found	No matches found	No matches found	No matches found	No matches found	No matches found	No matches found	No matches found	DDA for preferred ion	[M-H]-1	111699	1.10172e+06	132648	111699	102180	1.18133e+06	1.0863e+06	1.10172e+06	13.4942	4.54134	0.103	0.112	0.103	0.093	-3.28	-3.15	-3.28	-3.43	0.000466266
Gentiopicrin	C16 H20 O9	Full match	No results	No results	Full match	No results	-3.04	356.11	355.102	22.902	2.73212e+06	29	0	0				No matches found	No matches found	No matches found	No matches found	No matches found	No matches found	No matches found	No matches found	No matches found	No matches found	No matches found	DDA for preferred ion	[M-H]-1	115054	2.62966e+06	115054	116867	114836	2.73212e+06	2.62807e+06	2.62966e+06	0.964624	2.23857	0.044	0.042	0.044	0.044	-4.52	-4.57	-4.49	-4.52	0.000185454
(3E)-3-{3-Ethoxy-4-hydroxy-5-[(phenylsulfanyl)methyl]benzylidene}dihydro-2(3H)-furanone	C20 H20 O4 S	Full match	No results	No results	Not the top hit	No results	4.29	356.11	355.102	24.59	1.0231e+06	29	0	0				No matches found	No matches found	No matches found	No matches found	No matches found	No matches found	No matches found	No matches found	No matches found	No matches found	No matches found	DDA for preferred ion	[M-H]-1	121726	1.00875e+06	121726	108155	153792	944088	1.0231e+06	1.00875e+06	18.3242	4.24305	0.129	0.129	0.106	0.152	-2.96	-2.96	-3.24	-2.71	0.000983113
Gentiopicrin	C16 H20 O9	Full match	No results	No results	Full match	No results	2.27	356.112	355.104	0.891	5.51837e+06	31	0	0				No matches found	No matches found	No matches found	No matches found	No matches found	No matches found	No matches found	No matches found	No matches found	No matches found	No matches found	DDA for preferred ion	[M-H]-1	1.83381e+06	5.39142e+06	2.19304e+06	1.76353e+06	1.83381e+06	5.05927e+06	5.51837e+06	5.39142e+06	11.9364	4.45372	0.34	0.433	0.32	0.34	-1.56	-1.21	-1.65	-1.56	0.00624648
Florfenicol	C12 H14 Cl2 F N O4 S	No match	No results	No results	Full match	Full match	1.18	357.001	355.994	24.821	769137	13	0	0				No matches found	No matches found	No matches found	No matches found	No matches found	No matches found	No matches found	No matches found	No matches found	No matches found	Single match found	DDA for preferred ion	[M-H]-1	100199	728514	101665	99196.3	100199	769137	678773	728514	1.23723	6.23852	0.138	0.132	0.146	0.138	-2.86	-2.92	-2.77	-2.86	0.00164993
	C13 H14 N2 O10	Full match	No results	No results	No match	No results	1.38	358.065	357.058	17.527	7.23537e+06	20	0	0				No matches found	No matches found	No matches found	No matches found	No matches found	No matches found	No matches found	No matches found	No matches found	No matches found	No matches found	DDA for preferred ion	[M-H]-1	76092.9	6.60905e+06	76092.9	75977.3	76873.4	7.23537e+06	6.60905e+06	5.53889e+06	0.638765	13.2774	0.011	0.011	0.011	0.014	-6.44	-6.57	-6.44	-6.17	0.00596974
	C13 H14 N2 O10	Full match	No results	No results	No match	No results	1.51	358.065	357.058	25.806	3.47496e+06	20	0	0				No matches found	No matches found	No matches found	No matches found	No matches found	No matches found	No matches found	No matches found	No matches found	No matches found	No matches found	DDA for preferred ion	[M-H]-1	97006.9	3.25675e+06	96624.8	97898.7	97006.9	3.15384e+06	3.25675e+06	3.47496e+06	0.672718	4.97619	0.03	0.031	0.03	0.028	-5.06	-5.03	-5.06	-5.16	0.000874562
Ethyl Loflazepate	C18 H14 Cl F N2 O3	No match	No results	No results	Partial match	Full match	1.07	360.068	359.061	1.766	2.03405e+06	7	0	0				No matches found	No matches found	No matches found	No matches found	No matches found	No matches found	No matches found	No matches found	No matches found	No matches found	Single match found	DDA for preferred ion	[M-H]-1	415004	1.65349e+06	335417	439627	415004	2.03405e+06	1.59268e+06	1.65349e+06	13.7307	13.5912	0.251	0.165	0.276	0.251	-1.99	-2.6	-1.86	-1.99	0.0150942
Ethyl Loflazepate	C18 H14 Cl F N2 O3	No match	No results	No results	No match	Full match	1.48	360.068	359.061	1.943	3.95166e+06	1	0	0				No matches found	No matches found	No matches found	No matches found	No matches found	No matches found	No matches found	No matches found	No matches found	No matches found	Single match found	DDA for preferred ion	[M-H]-1	1.19988e+06	3.54901e+06	917020	1.19988e+06	1.23861e+06	3.43058e+06	3.54901e+06	3.95166e+06	15.696	7.49647	0.313	0.267	0.338	0.313	-1.67	-1.9	-1.56	-1.67	0.00173153
Coumaphos	C14 H16 Cl O5 P S	Unused	No results	No results	Full match	Full match	3.37	362.016	361.008	29.224	791529	13	0	0				No matches found	No matches found	No matches found	No matches found	No matches found	No matches found	No matches found	No matches found	No matches found	No matches found	Single match found	DDA for preferred ion	[M-H]-1	74013.5	760710	74742.9	74013.5	73335.9	791529	760710	511854	0.950548	22.2883	0.097	0.094	0.097	0.143	-3.36	-3.4	-3.36	-2.8	0.0200042
	C6 H10 N2 O14 S	Full match	No results	No results	No match	No results	-2.34	365.984	364.977	29.236	725487	1	0	0				No matches found	No matches found	No matches found	No matches found	No matches found	No matches found	No matches found	No matches found	No matches found	No matches found	No matches found	DDA for preferred ion	[M-H]-1	111959	711320	113063	111959	110934	725487	600209	711320	0.950548	10.104	0.156	0.156	0.187	0.156	-2.68	-2.68	-2.42	-2.68	0.00482707
	C15 H13 N O10	Full match	No results	No results	No match	No results	-2.98	367.053	366.046	31.093	1.38891e+06	1	0	0				No matches found	No matches found	No matches found	No matches found	No matches found	No matches found	No matches found	No matches found	No matches found	No matches found	No matches found	DDA for preferred ion	[M-H]-1	118833	1.35552e+06	118499	119278	118833	1.35552e+06	1.33559e+06	1.38891e+06	0.32898	1.98107	0.087	0.087	0.089	0.086	-3.52	-3.52	-3.49	-3.55	0.000159108
4-(5-{(Z)-[2,4-Dioxo-3-(2-propyn-1-yl)-1,3-thiazolidin-5-ylidene]methyl}-2-furyl)-3-methylbenzoic acid	C19 H13 N O5 S	Full match	No results	No results	Full match	No results	3.89	367.053	366.046	29.213	2.87461e+06	1	0	0				No matches found	No matches found	No matches found	No matches found	No matches found	No matches found	No matches found	No matches found	No matches found	No matches found	No matches found	DDA for preferred ion	[M-H]-1	108422	2.64574e+06	108422	107364	108558	2.6113e+06	2.64574e+06	2.87461e+06	0.604886	5.28006	0.041	0.042	0.041	0.038	-4.62	-4.59	-4.62	-4.73	0.00100215
	C20 H16 O5 S	Full match	No results	No results	No match	No results	-2.32	368.071	367.064	5.486	1.00101e+06	3	0	0				No matches found	No matches found	No matches found	No matches found	No matches found	No matches found	No matches found	No matches found	No matches found	No matches found	No matches found	DDA for preferred ion	[M-H]-1	310354	960784	308418	310354	315780	911875	1.00101e+06	960784	1.22505	4.65987	0.329	0.338	0.31	0.329	-1.61	-1.56	-1.69	-1.61	0.00151419
1,3,5-trihydroxy-4-{[(2E)-3-(3-hydroxy-4-methoxyphenyl)prop-2-enoyl]oxy}cyclohexane-1-carboxylic acid	C17 H20 O9	Not the top hit	Full match	No results	Partial match	No results	-2.93	368.11	367.102	20.193	4.88764e+06	30	1	0	30.3	6.5		No matches found	No matches found	No matches found	No matches found	No matches found	No matches found	No matches found	No matches found	No matches found	No matches found	No matches found	DDA for preferred ion	[M-H]-1	145364	4.8449e+06	152889	145364	143643	4.8449e+06	4.88764e+06	4.82995e+06	3.33803	0.616738	0.03	0.032	0.03	0.03	-5.07	-4.99	-5.07	-5.07	1.42697e-05
(3R,5R)-1,3,5-Trihydroxy-4-{[(2E)-3-(4-hydroxy-3-methoxyphenyl)-2-propenoyl]oxy}cyclohexanecarboxylic acid	C17 H20 O9	Full match	Full match	No results	Full match	No results	-2.58	368.11	367.103	27.999	5.06794e+06	30	2	0	94.2	9.7		No matches found	No matches found	No matches found	No matches found	No matches found	No matches found	No matches found	No matches found	No matches found	No matches found	No matches found	DDA for preferred ion	[M-H]-1	109859	4.98023e+06	157215	109859	107419	5.06794e+06	4.65132e+06	4.98023e+06	22.4879	4.48263	0.024	0.031	0.024	0.022	-5.4	-5.01	-5.4	-5.53	0.000602733
Fraxin	C16 H18 O10	Full match	Full match	No results	Full match	No results	2.33	370.091	369.084	0.898	8.16636e+06	14	2	0	94.1	9.7		No matches found	No matches found	No matches found	No matches found	No matches found	No matches found	No matches found	No matches found	No matches found	No matches found	No matches found	DDA for preferred ion	[M-H]-1	1.71573e+06	6.54138e+06	1.69551e+06	2.10236e+06	1.71573e+06	5.94265e+06	8.16636e+06	6.54138e+06	12.4756	16.7161	0.262	0.285	0.257	0.262	-1.93	-1.81	-1.96	-1.93	0.0110929
	C13 H12 N2 O11	Full match	No results	No results	No match	No results	1.48	372.045	371.037	31.096	1.05266e+06	25	0	0				No matches found	No matches found	No matches found	No matches found	No matches found	No matches found	No matches found	No matches found	No matches found	No matches found	No matches found	DDA for preferred ion	[M-H]-1	130623	1.02651e+06	130256	131113	130623	1.02651e+06	1.05266e+06	999780	0.32898	2.57649	0.127	0.127	0.125	0.131	-2.98	-2.98	-3.01	-2.94	0.000285167
	C13 H12 N2 O11	Full match	No results	No results	No match	No results	1.51	372.045	371.037	29.222	5.12913e+06	25	0	0				No matches found	No matches found	No matches found	No matches found	No matches found	No matches found	No matches found	No matches found	No matches found	No matches found	No matches found	DDA for preferred ion	[M-H]-1	102067	4.95279e+06	103073	102067	101133	4.95279e+06	4.81007e+06	5.12913e+06	0.950548	3.21966	0.021	0.021	0.021	0.02	-5.59	-5.59	-5.56	-5.66	0.000362355
4-(2-Carboxyethyl)-2-methoxyphenyl β-D-glucopyranosiduronic acid	C16 H20 O10	Full match	No results	No results	Not the top hit	No results	-2.87	372.105	371.097	21.618	2.63061e+06	10	0	0				No matches found	No matches found	No matches found	No matches found	No matches found	No matches found	No matches found	No matches found	No matches found	No matches found	No matches found	DDA for preferred ion	[M-H]-1	138496	2.46804e+06	137228	138496	138682	2.45924e+06	2.46804e+06	2.63061e+06	0.572838	3.83043	0.056	0.056	0.056	0.053	-4.16	-4.16	-4.16	-4.25	0.000541362
4-(2-Carboxyethyl)-2-methoxyphenyl β-D-glucopyranosiduronic acid	C16 H20 O10	Full match	No results	No results	Not the top hit	No results	-2.68	372.105	371.097	25.852	2.39598e+07	7	0	0				No matches found	No matches found	No matches found	No matches found	No matches found	No matches found	No matches found	No matches found	No matches found	No matches found	No matches found	DDA for preferred ion	[M-H]-1	244215	2.31585e+07	241480	244215	250598	2.31585e+07	2.29367e+07	2.39598e+07	1.9065	2.30496	0.01	0.01	0.011	0.01	-6.58	-6.58	-6.55	-6.58	0.000178089
(2R)-DIMBOA glucoside	C15 H19 N O10	Full match	No results	No results	Not the top hit	No results	-2.38	373.1	372.093	5.924	2.22774e+06	13	0	0				No matches found	No matches found	No matches found	No matches found	No matches found	No matches found	No matches found	No matches found	No matches found	No matches found	No matches found	DDA for preferred ion	[M-H]-1	92637.1	2.17784e+06	92637.1	92944.8	90015.8	2.22774e+06	2.17784e+06	2.16322e+06	1.75213	1.54504	0.042	0.042	0.043	0.042	-4.59	-4.59	-4.55	-4.59	8.1916e-05
Riboflavin	C17 H20 N4 O6	Full match	Full match	No results	Full match	No results	-0.96	376.138	375.131	28.258	315017	32	1	0	41.7	7.1		No matches found	No matches found	No matches found	No matches found	No matches found	No matches found	No matches found	No matches found	No matches found	No matches found	No matches found	DDA for preferred ion	[M-H]-1	53911.2	237129	54280.1	53911.2	50859.5	315017	237129	225768	3.54131	18.7354	0.225	0.172	0.227	0.225	-2.15	-2.54	-2.14	-2.15	0.0171034
3-(tert-Butyl)-N-[4-(2,3-dihydroimidazo[2,1-b][1,3]thiazol-6-yl)phenyl]-1-methyl-1H-pyrazole-5-carboxamide	C20 H23 N5 O S	Not the top hit	Full match	No results	Partial match	No results	0.43	381.162	380.155	11.465	3.24098e+06	24	2	0	73	8.7		No matches found	No matches found	No matches found	No matches found	No matches found	No matches found	No matches found	No matches found	No matches found	No matches found	No matches found	DDA for preferred ion	[M-H]-1	1.23412e+06	3.16974e+06	1.23412e+06	1.25249e+06	1.17739e+06	3.16974e+06	3.13169e+06	3.24098e+06	3.20564	1.7442	0.389	0.389	0.4	0.363	-1.36	-1.36	-1.32	-1.46	0.000774137
3-Methylbutyl 6-O-α-L-arabinopyranosyl-β-D-glucopyranoside	C16 H30 O10	Full match	No results	No results	Full match	No results	-2.35	382.183	381.176	26.932	987222	10	0	0				No matches found	No matches found	No matches found	No matches found	No matches found	No matches found	No matches found	No matches found	No matches found	No matches found	No matches found	DDA for preferred ion	[M-H]-1	97240.3	971825	100051	97240.3	97127.3	971825	872620	987222	1.68776	6.58967	0.103	0.103	0.111	0.098	-3.28	-3.28	-3.17	-3.35	0.00176515
4-((((4-ALLYL-5-(2-FURYL)-4H-1,2,4-TRIAZOL-3-YL)THIO)ACETYL)AMINO)BENZAMIDE	C18 H17 N5 O3 S	Full match	No results	No results	Not the top hit	No results	3.83	383.107	382.099	12.773	1.62475e+06	12	0	0				No matches found	No matches found	No matches found	No matches found	No matches found	No matches found	No matches found	No matches found	No matches found	No matches found	No matches found	DDA for preferred ion	[M-H]-1	588574	1.35684e+06	382483	588574	669180	904190	1.35684e+06	1.62475e+06	27.0427	28.1185	0.423	0.423	0.434	0.412	-1.24	-1.24	-1.2	-1.28	0.0270351
	C17 H21 N O9	Full match	No results	No results	No match	No results	-3.12	383.12	382.113	23.621	613064	6	0	0				No matches found	No matches found	No matches found	No matches found	No matches found	No matches found	No matches found	No matches found	No matches found	No matches found	No matches found	DDA for preferred ion	[M-H]-1	76127.1	609024	76127.1	74230.5	76342.6	613064	540264	609024	1.53799	6.9648	0.125	0.124	0.137	0.125	-3	-3.01	-2.86	-3	0.0020055
Oxyisocyclointegrin	C21 H20 O7	Full match	No results	No results	Partial match	Full match	-2.64	384.12	383.113	36.175	2.14168e+07	85	0	0				No matches found	No matches found	No matches found	No matches found	No matches found	No matches found	No matches found	No matches found	No matches found	Multiple matches found	No matches found	DDA for preferred ion	[M-H]-1	569522	2.02032e+07	809121	538259	569522	2.14168e+07	2.02032e+07	1.58296e+07	23.1912	15.3461	0.036	0.038	0.027	0.036	-4.8	-4.73	-5.23	-4.8	0.0078334
2-(E)-O-feruloyl-D-galactaric acid	C16 H18 O11	Full match	No results	No results	Full match	No results	-2.86	386.084	385.077	17.142	3.66918e+06	2	0	0				No matches found	No matches found	No matches found	No matches found	No matches found	No matches found	No matches found	No matches found	No matches found	No matches found	No matches found	DDA for preferred ion	[M-H]-1	344406	3.55479e+06	214709	344406	367025	3.55479e+06	3.53899e+06	3.66918e+06	26.624	1.98018	0.097	0.06	0.097	0.1	-3.36	-4.05	-3.36	-3.32	0.000176554
sinapoylglucose	C17 H22 O10	Full match	No results	No results	Not the top hit	No results	-2.7	386.12	385.113	24.771	676869	16	0	0				No matches found	No matches found	No matches found	No matches found	No matches found	No matches found	No matches found	No matches found	No matches found	No matches found	No matches found	DDA for preferred ion	[M-H]-1	74833.7	660175	75765.3	74833.7	72380.4	676869	556170	660175	2.35248	10.3635	0.112	0.112	0.135	0.11	-3.16	-3.16	-2.89	-3.19	0.004602
sinapoylglucose	C17 H22 O10	Full match	No results	No results	Not the top hit	No results	-2.36	386.12	385.113	26.264	2.80486e+06	16	0	0				No matches found	No matches found	No matches found	No matches found	No matches found	No matches found	No matches found	No matches found	No matches found	No matches found	No matches found	DDA for preferred ion	[M-H]-1	104133	2.65472e+06	104133	103555	104546	2.65472e+06	2.582e+06	2.80486e+06	0.478309	4.23978	0.039	0.039	0.04	0.037	-4.67	-4.67	-4.64	-4.75	0.000642532
sinapoylglucose	C17 H22 O10	Full match	No results	No results	Full match	No results	2.07	386.122	385.115	0.886	1.73247e+07	18	0	0				No matches found	No matches found	No matches found	No matches found	No matches found	No matches found	No matches found	No matches found	No matches found	No matches found	No matches found	DDA for preferred ion	[M-H]-1	8.14517e+06	1.59403e+07	8.14517e+06	8.14751e+06	7.07908e+06	1.53354e+07	1.73247e+07	1.59403e+07	7.90937	6.29501	0.47	0.531	0.47	0.444	-1.09	-0.91	-1.09	-1.17	0.00533049
FL2FEGGS0001_a	C20 H22 O8	Full match	No results	No results	Partial match	Full match	-2.41	390.131	389.123	29.816	799137	49	0	0				No matches found	No matches found	No matches found	No matches found	No matches found	No matches found	No matches found	No matches found	No matches found	Multiple matches found	No matches found	DDA for preferred ion	[M-H]-1	294726	789117	307212	294726	291914	799137	774545	789117	2.73302	1.57007	0.381	0.384	0.381	0.37	-1.39	-1.38	-1.39	-1.43	0.000110413
	C17 H4 N4 O8	Full match	No results	No results	No results	No results	0.44	392.003	390.996	17.531	1.79336e+06	0	0	0				No matches found	No matches found	No matches found	No matches found	No matches found	No matches found	No matches found	No matches found	No matches found	No matches found	No matches found	DDA for preferred ion	[M-H]-1	73832.9	1.5932e+06	73832.9	73720.7	74590.3	1.79336e+06	1.5932e+06	1.26332e+06	0.638765	17.2685	0.046	0.041	0.046	0.059	-4.43	-4.6	-4.43	-4.08	0.0108183
Dialifor	C14 H17 Cl N O4 P S2	No match	No results	No results	Full match	Full match	-4.36	393.001	391.994	25.802	734327	2	0	0				No matches found	No matches found	No matches found	No matches found	No matches found	No matches found	No matches found	No matches found	No matches found	No matches found	Single match found	DDA for preferred ion	[M-H]-1	86976.1	732829	86633.4	87775.6	86976.1	734327	666625	732829	0.672718	5.4358	0.119	0.118	0.132	0.119	-3.07	-3.08	-2.92	-3.07	0.00131412
3,5,6-Trimethoxy-3',4'-methylene-dioxyfurano [ 2,3:7,8 ] flavone	C21 H16 O8	Full match	No results	No results	Partial match	Full match	-2.42	396.084	395.076	33.763	1.00951e+06	19	0	0				No matches found	No matches found	No matches found	No matches found	No matches found	No matches found	No matches found	No matches found	No matches found	Single match found	No matches found	DDA for preferred ion	[M-H]-1	107674	944283	107674	106997	107854	1.00951e+06	944283	932065	0.420255	4.32854	0.113	0.107	0.113	0.116	-3.14	-3.23	-3.14	-3.11	0.000787756
	C16 H28 O11	Full match	No results	No results	No match	No results	-2.53	396.162	395.155	22.238	5.43329e+06	13	0	0				No matches found	No matches found	No matches found	No matches found	No matches found	No matches found	No matches found	No matches found	No matches found	No matches found	No matches found	DDA for preferred ion	[M-H]-1	1.84822e+06	5.35399e+06	1.86719e+06	1.84822e+06	1.83333e+06	5.35399e+06	5.27319e+06	5.43329e+06	0.917566	1.49532	0.349	0.349	0.35	0.337	-1.52	-1.52	-1.51	-1.57	0.000213755
Tiaprost	C20 H28 O6 S	Full match	No results	No results	Not the top hit	No results	3.85	396.162	395.155	20.142	4.01685e+06	13	0	0				No matches found	No matches found	No matches found	No matches found	No matches found	No matches found	No matches found	No matches found	No matches found	No matches found	No matches found	DDA for preferred ion	[M-H]-1	1.41144e+06	3.70878e+06	1.42702e+06	1.41144e+06	1.3969e+06	3.6732e+06	3.70878e+06	4.01685e+06	1.06694	4.97359	0.381	0.388	0.381	0.348	-1.39	-1.36	-1.39	-1.52	0.00239229
	C18 H36 O7 S	Full match	No results	No results	No match	No results	-2.21	396.217	395.21	36.309	2.93233e+07	20	0	0				No matches found	No matches found	No matches found	No matches found	No matches found	No matches found	No matches found	No matches found	No matches found	No matches found	No matches found	DDA for preferred ion	[M-H]-1	2.25136e+06	2.74999e+07	3.26376e+06	2.25136e+06	1.89749e+06	2.93233e+07	2.74999e+07	2.20092e+07	28.698	14.4884	0.086	0.111	0.082	0.086	-3.54	-3.17	-3.61	-3.54	0.00606318
	C20 H6 N4 O4 S	Full match	No results	No results	No results	No results	-0.72	398.011	397.003	17.529	1.53038e+06	0	0	0				No matches found	No matches found	No matches found	No matches found	No matches found	No matches found	No matches found	No matches found	No matches found	No matches found	No matches found	DDA for preferred ion	[M-H]-1	66836.6	1.26488e+06	66836.6	66735	67522.2	1.53038e+06	1.26488e+06	1.15051e+06	0.638765	14.8172	0.053	0.044	0.053	0.059	-4.24	-4.52	-4.24	-4.09	0.00805027
	C12 H18 N2 O13	Full match	No results	No results	No match	No results	2.03	398.082	397.074	1.727	1.35794e+06	1	0	0				No matches found	No matches found	No matches found	No matches found	No matches found	No matches found	No matches found	No matches found	No matches found	No matches found	No matches found	DDA for preferred ion	[M-H]-1	91884.8	1.14667e+06	89798.8	140425	91884.8	1.35794e+06	858994	1.14667e+06	26.6798	22.3373	0.08	0.066	0.163	0.08	-3.64	-3.92	-2.61	-3.64	0.0240023
(3E)-4-[(1S)-1-Hydroxy-2,6,6-trimethyl-4-oxo-2-cyclohexen-1-yl]-2-oxo-3-buten-1-yl β-D-glucopyranoside	C19 H28 O9	Full match	No results	No results	Full match	No results	-2.31	400.172	399.165	32.15	5.52281e+06	2	0	0				No matches found	No matches found	No matches found	No matches found	No matches found	No matches found	No matches found	No matches found	No matches found	No matches found	No matches found	DDA for preferred ion	[M-H]-1	119071	5.39976e+06	119079	119071	118236	5.237e+06	5.39976e+06	5.52281e+06	0.408193	2.66148	0.022	0.023	0.022	0.021	-5.5	-5.46	-5.5	-5.55	0.000248179
	C13 H23 N O11 S	Full match	No results	No results	No match	No results	-2.69	401.098	400.091	1.17	848593	1	0	0				No matches found	No matches found	No matches found	No matches found	No matches found	No matches found	No matches found	No matches found	No matches found	No matches found	No matches found	DDA for preferred ion	[M-H]-1	187557	640121	177966	187557	227459	848593	578186	640121	13.2792	20.5622	0.324	0.21	0.324	0.355	-1.62	-2.25	-1.62	-1.49	0.0318799
(1R)-4,9-Dihydroxy-10-methoxy-1-phenylanthra[1,2-c]furan-3,6,11(1H)-trione	C23 H14 O7	Full match	No results	No results	Full match	No results	-3.05	402.073	401.065	35.477	1.30182e+06	1	0	0				No matches found	No matches found	No matches found	No matches found	No matches found	No matches found	No matches found	No matches found	No matches found	No matches found	No matches found	DDA for preferred ion	[M-H]-1	107471	1.27787e+06	126338	107471	102683	1.30182e+06	1.27787e+06	1.24677e+06	11.1502	2.16403	0.084	0.097	0.084	0.082	-3.57	-3.37	-3.57	-3.6	6.99328e-05
Hastatoside	C17 H24 O11	Full match	No results	No results	Full match	No results	-2.3	404.131	403.124	30.411	988980	44	0	0				No matches found	No matches found	No matches found	No matches found	No matches found	No matches found	No matches found	No matches found	No matches found	No matches found	No matches found	DDA for preferred ion	[M-H]-1	92730.9	929854	95859.8	92730.9	92247.9	876350	929854	988980	2.09462	6.04662	0.1	0.109	0.1	0.093	-3.33	-3.19	-3.33	-3.42	0.0015995
	C13 H5 N5 O9 S	Full match	No results	No results	No results	No results	-1.48	406.98	405.973	29.212	1.06416e+06	0	0	0				No matches found	No matches found	No matches found	No matches found	No matches found	No matches found	No matches found	No matches found	No matches found	No matches found	No matches found	DDA for preferred ion	[M-H]-1	98056.4	1.04104e+06	99022.8	98056.4	97158.6	1.06416e+06	1.01646e+06	1.04104e+06	0.950548	2.2925	0.093	0.093	0.096	0.093	-3.42	-3.43	-3.37	-3.42	0.000205411
	C20 H4 N4 O5 S	Full match	No results	No results	Invalid mass	No results	-0.55	411.99	410.983	29.228	995528	3	0	0				No matches found	No matches found	No matches found	No matches found	No matches found	No matches found	No matches found	No matches found	No matches found	No matches found	No matches found	DDA for preferred ion	[M-H]-1	104239	989294	105267	104239	103285	995528	916854	989294	0.950548	4.52158	0.106	0.106	0.114	0.104	-3.24	-3.24	-3.14	-3.26	0.000851878
3,4-Bis(dichloromethyl)-3′,5′-dichlorobenzophenone	C15 H8 Cl6 O	No results	No results	No results	Full match	No results	0.49	413.871	412.864	0.716	1.64803e+06	1	0	0				No matches found	No matches found	No matches found	No matches found	No matches found	No matches found	No matches found	No matches found	No matches found	No matches found	No matches found	DDA for preferred ion	[M-H]-1	688995	1.62328e+06	605809	753973	688995	1.64803e+06	1.62328e+06	1.57192e+06	10.8749	2.40469	0.438	0.368	0.464	0.438	-1.19	-1.44	-1.11	-1.19	0.00353209
	C18 H14 N4 O8	Full match	No results	No results	No match	No results	-1.37	414.081	413.073	0.902	5.6668e+06	3	0	0				No matches found	No matches found	No matches found	No matches found	No matches found	No matches found	No matches found	No matches found	No matches found	No matches found	No matches found	DDA for preferred ion	[M-H]-1	731407	5.28184e+06	565560	731407	917840	2.77602e+06	5.6668e+06	5.28184e+06	23.8721	34.3115	0.174	0.204	0.129	0.174	-2.52	-2.3	-2.95	-2.52	0.0437175
3'-Deoxyderhamnosylmaysin	C21 H18 O9	Not the top hit	No results	No results	Partial match	Full match	-2.02	414.094	413.087	9.878	2.94523e+06	21	0	0				No matches found	No matches found	No matches found	No matches found	No matches found	No matches found	No matches found	No matches found	No matches found	Multiple matches found	Single match found	DDA for preferred ion	[M-H]-1	184289	2.77855e+06	184289	184057	187775	2.77855e+06	2.75537e+06	2.94523e+06	1.12354	3.66461	0.066	0.066	0.067	0.064	-3.91	-3.91	-3.9	-3.97	0.00049195
6,4'-Dihydroxy-7-methylaurone 6-rhamnoside	C22 H22 O8	Full match	No results	No results	Partial match	Full match	-2.36	414.13	413.123	36.178	5.45453e+07	60	0	0				No matches found	No matches found	No matches found	No matches found	No matches found	No matches found	No matches found	No matches found	No matches found	Multiple matches found	No matches found	DDA for preferred ion	[M-H]-1	621696	5.34195e+07	883245	587569	621696	5.45453e+07	5.34195e+07	3.34873e+07	23.1912	25.1241	0.016	0.016	0.011	0.019	-5.95	-5.95	-6.51	-5.75	0.0207514
caffeoyl-glucosylglycerol	C21 H20 O9	Full match	No results	No results	Partial match	Full match	-2.4	416.11	415.102	35.799	1.64071e+08	75	0	0				No matches found	No matches found	No matches found	No matches found	No matches found	No matches found	No matches found	No matches found	No matches found	Multiple matches found	No matches found	DDA for preferred ion	[M-H]-1	445095	1.55855e+08	487267	362987	445095	1.64071e+08	1.43979e+08	1.55855e+08	14.637	6.53252	0.003	0.003	0.003	0.003	-8.45	-8.4	-8.63	-8.45	0.00140967
caffeoyl-glucosylglycerol	C21 H20 O9	Full match	No results	No results	Partial match	Full match	-2.2	416.11	415.103	35.695	4.42399e+07	75	0	0				No matches found	No matches found	No matches found	No matches found	No matches found	No matches found	No matches found	No matches found	No matches found	Multiple matches found	No matches found	DDA for preferred ion	[M-H]-1	189885	4.22377e+07	227240	189885	165472	4.22377e+07	4.16901e+07	4.42399e+07	16.0193	3.14189	0.005	0.005	0.005	0.004	-7.78	-7.54	-7.78	-8.06	0.000342228
Hispidol 6-glucoside	C21 H20 O9	Not the top hit	No results	No results	Partial match	Full match	-2.06	416.11	415.103	28.023	477812	75	0	0				No matches found	No matches found	No matches found	No matches found	No matches found	No matches found	No matches found	No matches found	No matches found	Multiple matches found	No matches found	DDA for preferred ion	[M-H]-1	62153.2	474189	62153.2	62793.4	61398.7	453644	477812	474189	1.12398	2.78177	0.131	0.137	0.131	0.129	-2.93	-2.87	-2.93	-2.95	0.00034024
Alpinoside	C18 H24 O11	Full match	No results	No results	Not the top hit	No results	-2.62	416.131	415.123	20.621	1.03631e+06	16	0	0				No matches found	No matches found	No matches found	No matches found	No matches found	No matches found	No matches found	No matches found	No matches found	No matches found	No matches found	DDA for preferred ion	[M-H]-1	114755	998485	117779	114755	114635	1.03631e+06	984753	998485	1.5395	2.65298	0.115	0.114	0.117	0.115	-3.12	-3.14	-3.1	-3.12	0.000262499
Alpinoside	C18 H24 O11	Full match	No results	No results	Not the top hit	No results	-2.32	416.131	415.124	23.616	4.14318e+06	16	0	0				No matches found	No matches found	No matches found	No matches found	No matches found	No matches found	No matches found	No matches found	No matches found	No matches found	No matches found	DDA for preferred ion	[M-H]-1	99163.1	3.90904e+06	99163.1	96692.6	99443.8	3.89816e+06	3.90904e+06	4.14318e+06	1.53799	3.47513	0.025	0.025	0.025	0.024	-5.34	-5.3	-5.34	-5.38	0.000417945
2-[(4,6-dimethyl-2-pyrimidinyl)thio]-N-(4,5-diphenyl-2-oxazolyl)acetamide	C23 H20 N4 O2 S	Full match	No results	No results	Full match	No results	0.52	416.131	415.124	25.005	1.02705e+06	16	0	0				No matches found	No matches found	No matches found	No matches found	No matches found	No matches found	No matches found	No matches found	No matches found	No matches found	No matches found	DDA for preferred ion	[M-H]-1	83141.7	1.01123e+06	82790.7	83141.7	85099.9	998246	1.01123e+06	1.02705e+06	1.48711	1.42496	0.083	0.083	0.082	0.083	-3.59	-3.59	-3.6	-3.59	6.7874e-05
N2-(3-methoxypropyl)-3-[(2,6-difluorobenzoyl)amino]-4-oxo-3,4-dihydroquinazoline-2-carboxamide	C20 H18 F2 N4 O4	No match	Full match	No results	No match	No results	3.23	416.131	415.124	25.256	2.05704e+06	16	1	0	31.3	51.4		No matches found	No matches found	No matches found	No matches found	No matches found	No matches found	No matches found	No matches found	No matches found	No matches found	No matches found	DDA for preferred ion	[M-H]-1	109306	2.01179e+06	113239	109186	109306	2.01179e+06	1.88745e+06	2.05704e+06	2.0855	4.42313	0.056	0.056	0.058	0.053	-4.15	-4.15	-4.11	-4.23	0.00072011
Spironolactone	C24 H32 O4 S	Not the top hit	No results	No results	Partial match	Full match	3.65	416.204	415.196	33.432	4.14251e+06	10	0	0				No matches found	No matches found	No matches found	No matches found	No matches found	No matches found	No matches found	No matches found	No matches found	No matches found	Single match found	DDA for preferred ion	[M-H]-1	1.77204e+06	4.02493e+06	1.77204e+06	1.76823e+06	2.0285e+06	4.14251e+06	3.89478e+06	4.02493e+06	8.0367	3.08196	0.454	0.428	0.454	0.504	-1.14	-1.23	-1.14	-0.99	0.00255564
Spironolactone	C24 H32 O4 S	Not the top hit	No results	No results	Partial match	Full match	3.69	416.204	415.196	34.534	7.14118e+06	10	0	0				No matches found	No matches found	No matches found	No matches found	No matches found	No matches found	No matches found	No matches found	No matches found	No matches found	Single match found	DDA for preferred ion	[M-H]-1	119335	7.04938e+06	119335	215514	118455	7.04938e+06	6.87772e+06	7.14118e+06	36.9189	1.90424	0.017	0.017	0.031	0.017	-5.88	-5.88	-5	-5.91	0.000247331
5-({2-O-[(2S,3R,4R)-3,4-Dihydroxy-4-(hydroxymethyl)tetrahydro-2-furanyl]-β-D-xylopyranosyl}oxy)-2-hydroxybenzoic acid	C17 H22 O12	Full match	No results	No results	Not the top hit	No results	-2.4	418.11	417.103	22.937	1.03441e+06	13	0	0				No matches found	No matches found	No matches found	No matches found	No matches found	No matches found	No matches found	No matches found	No matches found	No matches found	No matches found	DDA for preferred ion	[M-H]-1	106382	1.00534e+06	105459	108263	106382	1.00534e+06	1.03441e+06	993110	1.33939	2.09865	0.105	0.105	0.105	0.107	-3.25	-3.25	-3.26	-3.22	0.000164188
NP-005474	C21 H22 O9	Full match	Full match	No results	Partial match	Not the top hit	-2.33	418.125	417.118	30.874	7.34519e+06	81	1	0	72.5	65.7		No matches found	No matches found	No matches found	No matches found	No matches found	No matches found	No matches found	No matches found	No matches found	Multiple matches found	No matches found	DDA for preferred ion	[M-H]-1	2.65232e+06	7.25332e+06	2.67156e+06	2.65232e+06	2.54174e+06	7.25332e+06	6.96037e+06	7.34519e+06	2.67222	2.7966	0.368	0.368	0.381	0.346	-1.44	-1.44	-1.39	-1.53	0.000983787
NP-005474	C21 H22 O9	Full match	Full match	No results	Partial match	Not the top hit	-2.27	418.125	417.118	29.788	4.04569e+06	81	1	0	65.8	45.3		No matches found	No matches found	No matches found	No matches found	No matches found	No matches found	No matches found	No matches found	No matches found	Multiple matches found	No matches found	DDA for preferred ion	[M-H]-1	611514	4.01275e+06	611514	637771	576508	4.01275e+06	3.93991e+06	4.04569e+06	5.05018	1.35333	0.152	0.152	0.162	0.142	-2.71	-2.71	-2.63	-2.81	0.000204497
NP-005474	C21 H22 O9	Not the top hit	Full match	No results	Partial match	Not the top hit	-2.21	418.125	417.118	34.159	2.77274e+06	81	1	0	66.9	45.4		No matches found	No matches found	No matches found	No matches found	No matches found	No matches found	No matches found	No matches found	No matches found	Multiple matches found	No matches found	DDA for preferred ion	[M-H]-1	114331	2.76707e+06	118467	114211	114331	2.76707e+06	2.77274e+06	2.64791e+06	2.09508	2.58292	0.043	0.043	0.041	0.043	-4.55	-4.55	-4.6	-4.53	0.000235326
Kaplanin	C22 H22 O9	Full match	No results	No results	Partial match	Full match	-1.96	430.126	429.118	36.008	8.06177e+07	38	0	0				No matches found	No matches found	No matches found	No matches found	No matches found	No matches found	No matches found	No matches found	No matches found	Multiple matches found	No matches found	DDA for preferred ion	[M-H]-1	439792	7.88653e+07	537648	399816	439792	7.88653e+07	7.49516e+07	8.06177e+07	15.4465	3.71225	0.005	0.007	0.005	0.005	-7.52	-7.2	-7.55	-7.52	0.00045383
Apigetrin	C21 H20 O10	Full match	Full match	No results	Not the top hit	Not the top hit	-1.84	432.105	431.098	34.913	7.54319e+06	121	2	0	72.5	46.5		No matches found	No matches found	No matches found	No matches found	No matches found	No matches found	No matches found	No matches found	No matches found	Multiple matches found	No matches found	DDA for preferred ion	[M-H]-1	116606	7.23655e+06	118725	116606	116091	7.23655e+06	7.08432e+06	7.54319e+06	1.19159	3.20697	0.016	0.016	0.016	0.015	-5.93	-5.93	-5.92	-6.02	0.000355497
Apigetrin	C21 H20 O10	Full match	Full match	No results	Not the top hit	Not the top hit	-1.64	432.105	431.098	35.111	5.70463e+06	121	2	0	91.7	55		No matches found	No matches found	No matches found	No matches found	No matches found	No matches found	No matches found	No matches found	No matches found	Multiple matches found	No matches found	DDA for preferred ion	[M-H]-1	135053	5.70058e+06	164792	135053	129047	5.20321e+06	5.70463e+06	5.70058e+06	13.3885	5.20823	0.024	0.032	0.024	0.023	-5.4	-4.98	-5.4	-5.47	0.00107999
3-Ethyl-2-({2-[4-(1-piperidinyl)phenyl]ethyl}carbamoyl)-1H-indol-5-yl thiocyanate	C25 H28 N4 O S	Full match	No results	No results	Full match	No results	0.34	432.199	431.191	28.169	1.25855e+06	3	0	0				No matches found	No matches found	No matches found	No matches found	No matches found	No matches found	No matches found	No matches found	No matches found	No matches found	No matches found	DDA for preferred ion	[M-H]-1	334981	1.03846e+06	345035	334981	322832	1.25855e+06	851491	1.03846e+06	3.32597	19.4142	0.311	0.274	0.393	0.311	-1.69	-1.87	-1.35	-1.69	0.0247277
	C20 H32 O10	Full match	No results	No results	No match	No results	-2.02	432.199	431.191	24.963	2.13451e+06	4	0	0				No matches found	No matches found	No matches found	No matches found	No matches found	No matches found	No matches found	No matches found	No matches found	No matches found	No matches found	DDA for preferred ion	[M-H]-1	108412	2.11345e+06	108412	106916	108722	2.13451e+06	2.11345e+06	2.10908e+06	0.89435	0.641713	0.051	0.051	0.051	0.052	-4.3	-4.3	-4.31	-4.28	1.4885e-05
	C19 H6 N4 O9	Full match	No results	No results	No match	No results	4.02	434.015	433.008	29.231	786853	4	0	0				No matches found	No matches found	No matches found	No matches found	No matches found	No matches found	No matches found	No matches found	No matches found	No matches found	No matches found	DDA for preferred ion	[M-H]-1	94238.7	783182	95167.4	94238.7	93375.8	783182	763405	786853	0.950548	1.62148	0.122	0.122	0.123	0.119	-3.04	-3.04	-3.02	-3.07	0.000116038
Monospermoside	C21 H22 O10	Full match	No results	No results	Partial match	Full match	-2.4	434.12	433.113	31.182	1.57248e+08	89	0	0				No matches found	No matches found	No matches found	No matches found	No matches found	No matches found	No matches found	No matches found	No matches found	Multiple matches found	No matches found	DDA for preferred ion	[M-H]-1	1.08777e+07	1.56004e+08	1.10661e+07	1.07239e+07	1.08777e+07	1.56004e+08	1.3363e+08	1.57248e+08	1.57414	8.92281	0.071	0.071	0.08	0.069	-3.82	-3.82	-3.64	-3.85	0.00301141
Monospermoside	C21 H22 O10	Full match	No results	No results	Partial match	Full match	-2.26	434.12	433.113	30.207	9.63766e+07	89	0	0				No matches found	No matches found	No matches found	No matches found	No matches found	No matches found	No matches found	No matches found	No matches found	Multiple matches found	No matches found	DDA for preferred ion	[M-H]-1	8.82918e+06	9.62551e+07	8.9663e+06	8.74651e+06	8.82918e+06	9.63766e+07	9.62551e+07	9.58344e+07	1.25478	0.295873	0.092	0.093	0.091	0.092	-3.44	-3.43	-3.46	-3.44	3.11234e-06
Monospermoside	C21 H22 O10	Not the top hit	No results	No results	Partial match	Full match	-2.08	434.12	433.113	28.351	2.37561e+06	91	0	0				No matches found	No matches found	No matches found	No matches found	No matches found	No matches found	No matches found	No matches found	No matches found	Multiple matches found	No matches found	DDA for preferred ion	[M-H]-1	101512	2.31113e+06	104368	99452.7	101512	2.37561e+06	2.31113e+06	2.25869e+06	2.42526	2.5295	0.044	0.044	0.043	0.045	-4.51	-4.51	-4.54	-4.48	0.000221372
Monospermoside	C21 H22 O10	Not the top hit	No results	No results	Partial match	Full match	-2.02	434.12	433.113	31.485	2.03613e+06	89	0	0				No matches found	No matches found	No matches found	No matches found	No matches found	No matches found	No matches found	No matches found	No matches found	Multiple matches found	No matches found	DDA for preferred ion	[M-H]-1	119193	2.02016e+06	119193	119360	117982	2.03613e+06	1.86417e+06	2.02016e+06	0.63271	4.81428	0.059	0.059	0.064	0.058	-4.09	-4.09	-3.97	-4.1	0.000880897
Monospermoside	C21 H22 O10	Full match	No results	No results	Partial match	Full match	-1.96	434.12	433.113	35.343	8.067e+07	91	0	0				No matches found	No matches found	No matches found	No matches found	No matches found	No matches found	No matches found	No matches found	No matches found	Multiple matches found	No matches found	DDA for preferred ion	[M-H]-1	1.89589e+06	7.94389e+07	1.93559e+06	1.89589e+06	1.84526e+06	7.90774e+07	7.94389e+07	8.067e+07	2.39279	1.04725	0.024	0.024	0.024	0.023	-5.39	-5.35	-5.39	-5.45	4.2512e-05
Monospermoside	C21 H22 O10	Not the top hit	No results	No results	Partial match	Full match	-1.81	434.121	433.113	26.792	2.05082e+06	91	0	0				No matches found	No matches found	No matches found	No matches found	No matches found	No matches found	No matches found	No matches found	No matches found	Multiple matches found	No matches found	DDA for preferred ion	[M-H]-1	94194.9	1.95407e+06	95176.3	94194.9	92959.4	2.05082e+06	1.87342e+06	1.95407e+06	1.18038	4.53308	0.048	0.046	0.05	0.048	-4.39	-4.43	-4.31	-4.39	0.000745877
ethyl 5-amino-1-{[1-(4-nitrophenyl)-5-(trifluoromethyl)-1H-pyrazol-4-yl]carbonyl}-1H-pyrazole-4-carboxylate	C17 H13 F3 N6 O5	No match	Full match	No results	No match	No results	4.36	438.092	437.085	35.8	4.17606e+06	9	1	0	55.5	7.8		No matches found	No matches found	No matches found	No matches found	No matches found	No matches found	No matches found	No matches found	No matches found	No matches found	No matches found	DDA for preferred ion	[M-H]-1	395085	3.64107e+06	432518	322203	395085	4.17606e+06	3.61548e+06	3.64107e+06	14.637	8.3058	0.104	0.104	0.089	0.109	-3.27	-3.27	-3.49	-3.2	0.0021331
	C14 H20 N2 O14	Full match	No results	No results	No match	No results	0.82	440.092	439.085	0.912	3.13614e+08	8	0	0				No matches found	No matches found	No matches found	No matches found	No matches found	No matches found	No matches found	No matches found	No matches found	No matches found	No matches found	DDA for preferred ion	[M-H]-1	1.51358e+08	2.64465e+08	1.2468e+08	1.56858e+08	1.51358e+08	2.64465e+08	2.62358e+08	3.13614e+08	11.9275	10.353	0.483	0.471	0.598	0.483	-1.05	-1.08	-0.74	-1.05	0.0144369
	C14 H20 N2 O14	Full match	No results	No results	No match	No results	1.56	440.092	439.085	25.852	2.08368e+06	8	0	0				No matches found	No matches found	No matches found	No matches found	No matches found	No matches found	No matches found	No matches found	No matches found	No matches found	No matches found	DDA for preferred ion	[M-H]-1	98452.6	1.99105e+06	98452.6	99996.9	98441.2	1.91156e+06	1.99105e+06	2.08368e+06	0.904261	4.31707	0.05	0.052	0.05	0.047	-4.32	-4.28	-4.32	-4.4	0.000687849
Robinetinidol 3-O-gallate	C22 H18 O10	Not the top hit	No results	No results	Not the top hit	Full match	-2.09	442.089	441.082	27.097	1.08526e+06	19	0	0				No matches found	No matches found	No matches found	No matches found	No matches found	No matches found	No matches found	No matches found	No matches found	Multiple matches found	No matches found	DDA for preferred ion	[M-H]-1	85130.9	1.00362e+06	87142.7	85130.9	84329.8	951795	1.08526e+06	1.00362e+06	1.69427	6.63834	0.084	0.092	0.078	0.084	-3.57	-3.45	-3.67	-3.57	0.00179316
	C18 H22 N2 O9 S	Full match	No results	No results	No match	No results	3.93	442.106	441.099	35.796	4.16285e+06	2	0	0				No matches found	No matches found	No matches found	No matches found	No matches found	No matches found	No matches found	No matches found	No matches found	No matches found	No matches found	DDA for preferred ion	[M-H]-1	293948	3.98656e+06	363982	293948	285269	4.16285e+06	3.61548e+06	3.98656e+06	13.7272	7.12467	0.081	0.087	0.081	0.072	-3.62	-3.52	-3.62	-3.8	0.00162524
7-Hydroxy-5,4'-dimethoxyflavone 8-C-rhamnoside	C23 H24 O9	Not the top hit	No results	No results	Partial match	Full match	-2.1	444.141	443.134	36.176	7.39106e+06	25	0	0				No matches found	No matches found	No matches found	No matches found	No matches found	No matches found	No matches found	No matches found	No matches found	Multiple matches found	No matches found	DDA for preferred ion	[M-H]-1	561772	7.08001e+06	798111	530935	561772	7.08001e+06	7.39106e+06	5.24988e+06	23.1912	17.5994	0.107	0.113	0.072	0.107	-3.22	-3.15	-3.8	-3.22	0.0117309
Cynaroside	C21 H20 O11	Full match	Full match	No results	Not the top hit	Not the top hit	-2.05	448.1	447.092	33.271	1.7449e+07	162	4	0	95.7	9.8		No matches found	No matches found	No matches found	No matches found	No matches found	No matches found	No matches found	No matches found	No matches found	Multiple matches found	No matches found	DDA for preferred ion	[M-H]-1	129166	1.73968e+07	127186	129166	133670	1.7449e+07	1.67408e+07	1.73968e+07	2.55611	2.29505	0.008	0.007	0.008	0.008	-7.02	-7.1	-7.02	-7.02	0.000177763
Cynaroside	C21 H20 O11	Not the top hit	Full match	No results	Not the top hit	Not the top hit	-1.78	448.1	447.092	32.721	8.55787e+06	162	4	0	93.3	9.7		No matches found	No matches found	No matches found	No matches found	No matches found	No matches found	No matches found	No matches found	No matches found	Multiple matches found	No matches found	DDA for preferred ion	[M-H]-1	144722	8.47801e+06	144722	144747	142450	8.55787e+06	8.20579e+06	8.47801e+06	0.916279	2.19386	0.017	0.017	0.018	0.017	-5.89	-5.89	-5.83	-5.9	0.000166772
Cynaroside	C21 H20 O11	Not the top hit	Full match	No results	Not the top hit	Partial match	-1.74	448.1	447.093	35.504	2.12735e+06	162	3	0	50	7.5		No matches found	No matches found	No matches found	No matches found	No matches found	No matches found	No matches found	No matches found	No matches found	Multiple matches found	No matches found	DDA for preferred ion	[M-H]-1	991745	1.92843e+06	991745	832413	1.00011e+06	1.79425e+06	1.92843e+06	2.12735e+06	10.0378	8.59463	0.47	0.553	0.432	0.47	-1.09	-0.86	-1.21	-1.09	0.0103543
Homobutein 4-glucoside	C22 H24 O10	Not the top hit	No results	No results	Partial match	Full match	-1.7	448.136	447.129	34.283	1.3846e+06	50	0	0				No matches found	No matches found	No matches found	No matches found	No matches found	No matches found	No matches found	No matches found	No matches found	Multiple matches found	No matches found	DDA for preferred ion	[M-H]-1	103027	1.06163e+06	102616	103622	103027	804140	1.06163e+06	1.3846e+06	0.490565	26.8442	0.098	0.128	0.098	0.074	-3.36	-2.97	-3.36	-3.75	0.0280741
3,5-Dihydroxy-2-(4-hydroxyphenyl)-4-oxo-3,4-dihydro-2H-chromen-7-yl hexopyranoside	C21 H22 O11	Not the top hit	Full match	No results	Full match	Full match	-2.19	450.115	449.108	32.971	756397	72	2	0	38.7	6.9		No matches found	No matches found	No matches found	No matches found	No matches found	No matches found	No matches found	No matches found	No matches found	Multiple matches found	No matches found	DDA for preferred ion	[M-H]-1	105941	742812	106461	104669	105941	742812	701624	756397	0.872465	3.88792	0.143	0.143	0.149	0.14	-2.8	-2.8	-2.74	-2.84	0.000649401
3,5-Dihydroxy-2-(4-hydroxyphenyl)-4-oxo-3,4-dihydro-2H-chromen-7-yl hexopyranoside	C21 H22 O11	Not the top hit	Full match	No results	Full match	Full match	-1.98	450.115	449.108	22.848	1.1107e+06	72	1	0	56.4	44		No matches found	No matches found	No matches found	No matches found	No matches found	No matches found	No matches found	No matches found	No matches found	Multiple matches found	No matches found	DDA for preferred ion	[M-H]-1	98767	1.06668e+06	98767	100323	98548.4	1.1107e+06	975232	1.06668e+06	0.975495	6.57601	0.092	0.089	0.103	0.092	-3.44	-3.49	-3.28	-3.44	0.00179777
3,5-Dihydroxy-2-(4-hydroxyphenyl)-4-oxo-3,4-dihydro-2H-chromen-7-yl hexopyranoside	C21 H22 O11	Not the top hit	Full match	No results	Full match	Full match	-1.85	450.115	449.108	30.192	1.80786e+07	72	2	0	59.7	8		No matches found	No matches found	No matches found	No matches found	No matches found	No matches found	No matches found	No matches found	No matches found	Multiple matches found	No matches found	DDA for preferred ion	[M-H]-1	114584	1.7895e+07	112273	114584	117893	1.7895e+07	1.80786e+07	1.77407e+07	2.4581	0.944794	0.006	0.006	0.006	0.007	-7.3	-7.32	-7.3	-7.23	3.06952e-05
Astilbin	C21 H22 O11	Full match	Full match	No results	Partial match	Not the top hit	-1.85	450.115	449.108	28.459	3.07006e+07	72	2	0	78	48		No matches found	No matches found	No matches found	No matches found	No matches found	No matches found	No matches found	No matches found	No matches found	Multiple matches found	No matches found	DDA for preferred ion	[M-H]-1	103654	3.00323e+07	104274	103654	98817.9	3.00323e+07	2.88494e+07	3.07006e+07	2.92159	3.13931	0.003	0.003	0.004	0.003	-8.17	-8.17	-8.12	-8.28	0.000332097
Astilbin	C21 H22 O11	Full match	Full match	No results	Partial match	Not the top hit	-1.8	450.115	449.108	33.966	2.20476e+07	72	2	0	80.2	48.6		No matches found	No matches found	No matches found	No matches found	No matches found	No matches found	No matches found	No matches found	No matches found	Multiple matches found	No matches found	DDA for preferred ion	[M-H]-1	121705	2.12472e+07	124529	119115	121705	2.12472e+07	2.12135e+07	2.20476e+07	2.22347	2.19583	0.006	0.006	0.006	0.006	-7.48	-7.41	-7.48	-7.5	0.000162504
Astilbin	C21 H22 O11	Full match	Full match	No results	Partial match	Not the top hit	-1.73	450.115	449.108	27.188	2.32253e+07	72	2	0	77.8	48		No matches found	No matches found	No matches found	No matches found	No matches found	No matches found	No matches found	No matches found	No matches found	Multiple matches found	No matches found	DDA for preferred ion	[M-H]-1	107615	2.31696e+07	107615	89864.8	124364	2.32253e+07	2.23887e+07	2.31696e+07	16.0813	2.04012	0.005	0.005	0.004	0.005	-7.75	-7.75	-7.96	-7.54	0.00013149
6-C-Glucopyranosyldihydrokaempferol	C21 H22 O11	Not the top hit	No results	No results	Partial match	Full match	-1.68	450.115	449.108	27.894	3.37257e+06	72	0	0				No matches found	No matches found	No matches found	No matches found	No matches found	No matches found	No matches found	No matches found	No matches found	Multiple matches found	No matches found	DDA for preferred ion	[M-H]-1	100567	3.146e+06	100567	101273	96108.7	3.07006e+06	3.146e+06	3.37257e+06	2.81935	4.92392	0.032	0.033	0.032	0.028	-4.96	-4.93	-4.96	-5.13	0.000888478
Astilbin	C21 H22 O11	Full match	Full match	No results	Partial match	Not the top hit	-1.68	450.115	449.108	34.613	1.54705e+06	72	2	0	50.9	43.3		No matches found	No matches found	No matches found	No matches found	No matches found	No matches found	No matches found	No matches found	No matches found	Multiple matches found	No matches found	DDA for preferred ion	[M-H]-1	133933	1.44711e+06	133940	133933	131659	1.54705e+06	1.44711e+06	1.42889e+06	0.987419	4.31515	0.092	0.087	0.093	0.092	-3.44	-3.53	-3.43	-3.44	0.000730335
6-C-Glucopyranosyldihydrokaempferol	C21 H22 O11	Not the top hit	No results	No results	Partial match	Full match	-1.58	450.115	449.108	34.387	1.03912e+06	72	0	0				No matches found	No matches found	No matches found	No matches found	No matches found	No matches found	No matches found	No matches found	No matches found	Multiple matches found	No matches found	DDA for preferred ion	[M-H]-1	337953	995533	337953	165738	354800	990011	995533	1.03912e+06	36.5635	2.66806	0.341	0.341	0.166	0.341	-1.55	-1.55	-2.59	-1.55	0.00568344
3,5-Dihydroxy-2-[3-(4-methoxyphenyl)propanoyl]phenyl β-D-glucopyranoside	C22 H26 O10	Not the top hit	Full match	No results	Partial match	Full match	-2	450.152	449.144	30.896	1.1684e+06	23	2	0	55.4	7.8		No matches found	No matches found	No matches found	No matches found	No matches found	No matches found	No matches found	No matches found	No matches found	Multiple matches found	No matches found	DDA for preferred ion	[M-H]-1	107655	1.09697e+06	107655	106879	111563	1.1684e+06	1.09697e+06	1.09411e+06	2.30943	3.75891	0.097	0.092	0.097	0.102	-3.36	-3.44	-3.36	-3.29	0.000606174
Aspalathin	C21 H24 O11	Not the top hit	No results	No results	Full match	Full match	-1.75	452.131	451.124	23.915	982209	32	0	0				No matches found	No matches found	No matches found	No matches found	No matches found	No matches found	No matches found	No matches found	No matches found	Multiple matches found	No matches found	DDA for preferred ion	[M-H]-1	86828.5	958725	86828.5	84942.6	87058.6	958725	910483	982209	1.34563	3.84735	0.091	0.091	0.093	0.089	-3.46	-3.46	-3.42	-3.5	0.000560049
EGS	C18 H20 N2 O12	Full match	No results	No results	Full match	No results	1.4	456.102	455.095	31.185	896529	1	0	0				No matches found	No matches found	No matches found	No matches found	No matches found	No matches found	No matches found	No matches found	No matches found	No matches found	No matches found	DDA for preferred ion	[M-H]-1	101201	884017	101201	103079	101045	896529	748182	884017	1.11221	9.76082	0.114	0.113	0.138	0.114	-3.13	-3.15	-2.86	-3.13	0.00419398
	C8 H14 N2 O18 S	Full match	No results	No results	No results	No results	-1.46	457.996	456.988	29.217	833252	0	0	0				No matches found	No matches found	No matches found	No matches found	No matches found	No matches found	No matches found	No matches found	No matches found	No matches found	No matches found	DDA for preferred ion	[M-H]-1	86200.5	761939	87050	86200.5	85411.2	761939	704980	833252	0.950548	8.38236	0.114	0.114	0.122	0.103	-3.13	-3.13	-3.03	-3.29	0.00300087
	C20 H26 O12	Full match	No results	No results	No match	No results	-1.67	458.142	457.134	20.267	812096	7	0	0				No matches found	No matches found	No matches found	No matches found	No matches found	No matches found	No matches found	No matches found	No matches found	No matches found	No matches found	DDA for preferred ion	[M-H]-1	90114	791978	94240.8	90114	88542.1	719174	791978	812096	3.2356	6.31276	0.114	0.131	0.114	0.109	-3.14	-2.93	-3.14	-3.2	0.00191115
	C14 H24 N2 O15	Full match	No results	No results	No match	No results	-2.34	460.117	459.109	30.207	515992	4	0	0				No matches found	No matches found	No matches found	No matches found	No matches found	No matches found	No matches found	No matches found	No matches found	No matches found	No matches found	DDA for preferred ion	[M-H]-1	59032.2	461744	57841.5	59032.2	59901.4	432657	461744	515992	1.75501	8.99662	0.128	0.134	0.128	0.116	-2.97	-2.9	-2.97	-3.11	0.0033453
Dimethyl 4,10-dioxo-2,8-diphenyl-1,7-dioxadispiro[4.0.4.2]dodeca-2,8-diene-11,12-dicarboxylate	C26 H20 O8	Full match	No results	No results	Full match	No results	1.71	460.117	459.109	31.185	967959	1	0	0				No matches found	No matches found	No matches found	No matches found	No matches found	No matches found	No matches found	No matches found	No matches found	No matches found	No matches found	DDA for preferred ion	[M-H]-1	108718	929575	108718	110735	108550	967959	792908	929575	1.11221	10.2595	0.117	0.112	0.14	0.117	-3.1	-3.15	-2.84	-3.1	0.00463449
Methyl 2-{[2-O-(6-deoxy-α-L-mannopyranosyl)-β-D-glucopyranosyl]oxy}benzoate	C20 H28 O12	Not the top hit	Full match	No results	Partial match	No results	-1.63	460.157	459.15	22.966	7.62154e+06	11	1	0	53.8	43.7		No matches found	No matches found	No matches found	No matches found	No matches found	No matches found	No matches found	No matches found	No matches found	No matches found	No matches found	DDA for preferred ion	[M-H]-1	96899.2	7.26487e+06	96058.7	98482.5	96899.2	7.24238e+06	7.26487e+06	7.62154e+06	1.26686	2.88379	0.013	0.013	0.014	0.013	-6.24	-6.24	-6.2	-6.3	0.000284946
α-D-Glcp-(1->3)-α-L-Rhap-(1->3)-D-ribitol	C17 H32 O14	Full match	No results	No results	Not the top hit	No results	-1.8	460.178	459.171	5.955	1.48052e+06	6	0	0				No matches found	No matches found	No matches found	No matches found	No matches found	No matches found	No matches found	No matches found	No matches found	No matches found	No matches found	DDA for preferred ion	[M-H]-1	161154	1.44516e+06	161154	162193	160330	1.48052e+06	1.44516e+06	1.39545e+06	0.57901	2.96703	0.112	0.109	0.112	0.115	-3.16	-3.2	-3.16	-3.12	0.000363502
	C18 H7 N O14	Full match	No results	No results	No match	No results	3.87	460.988	459.981	17.53	656016	2	0	0				No matches found	No matches found	No matches found	No matches found	No matches found	No matches found	No matches found	No matches found	No matches found	No matches found	No matches found	DDA for preferred ion	[M-H]-1	41699.4	598354	41699.4	41636	42127.1	656016	598354	447112	0.638765	19.0226	0.07	0.064	0.07	0.094	-3.85	-3.98	-3.85	-3.41	0.013831
Leptosin	C22 H22 O11	Not the top hit	No results	No results	Partial match	Full match	-1.71	462.115	461.108	34.022	824436	105	0	0				No matches found	No matches found	No matches found	No matches found	No matches found	No matches found	No matches found	No matches found	No matches found	Multiple matches found	No matches found	DDA for preferred ion	[M-H]-1	97289.7	792435	98324.2	95190.2	97289.7	759138	792435	824436	1.64738	4.12261	0.12	0.13	0.12	0.118	-3.06	-2.95	-3.06	-3.08	0.000760543
6-O-[(2E)-3-Phenyl-2-propenoyl]-1-O-(3,4,5-trihydroxybenzoyl)-β-D-glucopyranose	C22 H22 O11	Not the top hit	Full match	No results	Partial match	Partial match	-1.59	462.115	461.108	35.193	3.84757e+06	105	1	0	38	6.9		No matches found	No matches found	No matches found	No matches found	No matches found	No matches found	No matches found	No matches found	No matches found	Multiple matches found	No matches found	DDA for preferred ion	[M-H]-1	113498	3.71623e+06	119138	112810	113498	3.84757e+06	3.56643e+06	3.71623e+06	3.01541	3.79158	0.031	0.031	0.032	0.031	-5.01	-5.01	-4.98	-5.03	0.000487794
Sibiricose A3	C19 H26 O13	Full match	No results	No results	Not the top hit	No results	-1.64	462.137	461.129	15.939	2.15102e+06	16	0	0				No matches found	No matches found	No matches found	No matches found	No matches found	No matches found	No matches found	No matches found	No matches found	No matches found	No matches found	DDA for preferred ion	[M-H]-1	105171	2.03646e+06	104789	105171	107522	2.03646e+06	1.96572e+06	2.15102e+06	1.3984	4.55912	0.051	0.051	0.054	0.05	-4.28	-4.28	-4.22	-4.32	0.000748455
Quercetin-3β-D-glucoside	C21 H20 O12	Full match	Full match	Full match	Full match	Not the top hit	-1.79	464.095	463.087	32.855	6.04861e+06	102	1	2	39.3	7	76	No matches found	No matches found	No matches found	No matches found	No matches found	Single match found	No matches found	No matches found	Single match found	Multiple matches found	No matches found	DDA for preferred ion	[M-H]-1	761991	5.53034e+06	390658	775739	761991	6.04861e+06	5.53034e+06	4.42469e+06	33.9868	15.5492	0.14	0.065	0.14	0.172	-2.83	-3.95	-2.83	-2.54	0.0147817
Quercetin-3β-D-glucoside	C21 H20 O12	Not the top hit	Full match	Full match	Full match	Not the top hit	-1.65	464.095	463.087	34.016	3.76289e+06	102	1	2	86.3	9.3	80.9	No matches found	No matches found	No matches found	No matches found	No matches found	Single match found	No matches found	No matches found	Single match found	Multiple matches found	No matches found	DDA for preferred ion	[M-H]-1	128405	3.32973e+06	129770	125634	128405	3.07981e+06	3.32973e+06	3.76289e+06	1.64738	10.1927	0.038	0.042	0.038	0.034	-4.73	-4.57	-4.73	-4.87	0.0037271
Quercetin-3β-D-glucoside	C21 H20 O12	Not the top hit	Full match	Full match	Full match	Not the top hit	-1.45	464.095	463.088	31.932	3.31368e+07	102	1	2	72.7	8.6	91.3	No matches found	No matches found	No matches found	No matches found	No matches found	Single match found	No matches found	No matches found	Single match found	Multiple matches found	No matches found	DDA for preferred ion	[M-H]-1	658631	2.98419e+07	554353	658631	733127	2.88357e+07	2.98419e+07	3.31368e+07	13.843	7.35105	0.022	0.019	0.022	0.022	-5.5	-5.7	-5.5	-5.5	0.00173997
Okanin 4-methyl ether 3'-glucoside	C22 H24 O11	Not the top hit	No results	No results	Partial match	Full match	-1.77	464.131	463.124	30.888	2.99554e+06	26	0	0				No matches found	No matches found	No matches found	No matches found	No matches found	No matches found	No matches found	No matches found	No matches found	Multiple matches found	No matches found	DDA for preferred ion	[M-H]-1	132253	2.08081e+06	114563	132253	136017	2.08081e+06	1.80236e+06	2.99554e+06	8.97713	27.2242	0.055	0.055	0.073	0.045	-4.18	-4.18	-3.77	-4.46	0.0261914
Okanin 4-methyl ether 3'-glucoside	C22 H24 O11	Not the top hit	No results	No results	Partial match	Full match	-1.66	464.131	463.124	29.792	2.561e+06	26	0	0				No matches found	No matches found	No matches found	No matches found	No matches found	No matches found	No matches found	No matches found	No matches found	Multiple matches found	No matches found	DDA for preferred ion	[M-H]-1	99668.4	2.39367e+06	99626.9	103110	99668.4	2.561e+06	1.92575e+06	2.39367e+06	1.98316	14.3567	0.042	0.039	0.054	0.042	-4.59	-4.68	-4.22	-4.59	0.0075198
Okanin 4-methyl ether 3'-glucoside	C22 H24 O11	Not the top hit	No results	No results	Partial match	Full match	-1.49	464.131	463.124	26.794	2.51659e+06	26	0	0				No matches found	No matches found	No matches found	No matches found	No matches found	No matches found	No matches found	No matches found	No matches found	Multiple matches found	No matches found	DDA for preferred ion	[M-H]-1	101696	2.46362e+06	102755	101696	100362	2.41786e+06	2.46362e+06	2.51659e+06	1.18038	2.0036	0.041	0.042	0.041	0.04	-4.6	-4.56	-4.6	-4.65	0.000152676
Okanin 4-methyl ether 3'-glucoside	C22 H24 O11	Not the top hit	No results	No results	Partial match	Full match	-1.37	464.131	463.124	31.537	576523	26	0	0				No matches found	No matches found	No matches found	No matches found	No matches found	No matches found	No matches found	No matches found	No matches found	Multiple matches found	No matches found	DDA for preferred ion	[M-H]-1	89495.9	567745	89495.9	165370	82220.1	553798	567745	576523	40.9837	2.0247	0.162	0.162	0.291	0.143	-2.63	-2.63	-1.78	-2.81	0.0035404
	C20 H24 N4 O9	Full match	No results	No results	No match	No results	-4.49	464.152	463.145	5.526	1.65011e+06	8	0	0				No matches found	No matches found	No matches found	No matches found	No matches found	No matches found	No matches found	No matches found	No matches found	No matches found	No matches found	DDA for preferred ion	[M-H]-1	170089	1.60733e+06	170089	168208	171650	1.65011e+06	1.4931e+06	1.60733e+06	1.01407	5.12575	0.107	0.103	0.113	0.107	-3.23	-3.28	-3.15	-3.23	0.00106329
3,4,5,2',4',6'-Hexahydroxychalcone 2'-glucoside	C21 H22 O12	Full match	No results	No results	Partial match	Full match	-1.91	466.11	465.103	17.471	3.69618e+07	27	0	0				No matches found	No matches found	No matches found	No matches found	No matches found	No matches found	No matches found	No matches found	No matches found	Multiple matches found	No matches found	DDA for preferred ion	[M-H]-1	100825	3.45575e+07	101501	100825	99894.4	3.69618e+07	3.45575e+07	3.21967e+07	0.800629	6.89161	0.003	0.003	0.003	0.003	-8.42	-8.51	-8.42	-8.33	0.00158755
3,4,5,2',4',6'-Hexahydroxychalcone 2'-glucoside	C21 H22 O12	Full match	No results	No results	Partial match	Full match	-1.78	466.11	465.103	17.044	5.35636e+07	27	0	0				No matches found	No matches found	No matches found	No matches found	No matches found	No matches found	No matches found	No matches found	No matches found	Multiple matches found	No matches found	DDA for preferred ion	[M-H]-1	119011	5.31403e+07	119962	118736	119011	5.31403e+07	5.19411e+07	5.35636e+07	0.539397	1.59152	0.002	0.002	0.002	0.002	-8.79	-8.79	-8.77	-8.81	8.47419e-05
3,4,5,2',4',6'-Hexahydroxychalcone 2'-glucoside	C21 H22 O12	Full match	No results	No results	Partial match	Full match	-1.67	466.11	465.103	29.388	1.23512e+06	27	0	0				No matches found	No matches found	No matches found	No matches found	No matches found	No matches found	No matches found	No matches found	No matches found	Multiple matches found	No matches found	DDA for preferred ion	[M-H]-1	103965	1.22429e+06	106578	102622	103965	1.23512e+06	1.22429e+06	1.19998e+06	1.92702	1.47511	0.086	0.086	0.084	0.087	-3.53	-3.53	-3.58	-3.53	7.87102e-05
3,4,5,2',4',6'-Hexahydroxychalcone 2'-glucoside	C21 H22 O12	Not the top hit	No results	No results	Partial match	Full match	-1.58	466.11	465.103	22.727	6.04014e+06	27	0	0				No matches found	No matches found	No matches found	No matches found	No matches found	No matches found	No matches found	No matches found	No matches found	Multiple matches found	No matches found	DDA for preferred ion	[M-H]-1	102065	5.4158e+06	104244	101902	102065	5.4158e+06	5.3683e+06	6.04014e+06	1.27262	6.68544	0.019	0.019	0.019	0.017	-5.72	-5.7	-5.72	-5.89	0.00154656
3,4,5,2',4',6'-Hexahydroxychalcone 2'-glucoside	C21 H22 O12	Full match	No results	No results	Partial match	Full match	-1.48	466.11	465.103	15.395	1.94491e+07	27	0	0				No matches found	No matches found	No matches found	No matches found	No matches found	No matches found	No matches found	No matches found	No matches found	Multiple matches found	No matches found	DDA for preferred ion	[M-H]-1	110011	1.9252e+07	111126	110011	104510	1.9252e+07	1.87984e+07	1.94491e+07	3.2631	1.74073	0.006	0.006	0.006	0.005	-7.44	-7.44	-7.42	-7.54	0.000103493
3,4,5,2',4',6'-Hexahydroxychalcone 2'-glucoside	C21 H22 O12	Not the top hit	No results	No results	Partial match	Full match	-1.46	466.11	465.103	27.031	1.14338e+06	27	0	0				No matches found	No matches found	No matches found	No matches found	No matches found	No matches found	No matches found	No matches found	No matches found	Multiple matches found	No matches found	DDA for preferred ion	[M-H]-1	89330.6	1.14138e+06	89233.4	91455.7	89330.6	1.0517e+06	1.14138e+06	1.14338e+06	1.39539	4.70799	0.08	0.085	0.08	0.078	-3.64	-3.56	-3.64	-3.68	0.000852409
3,4,5,2',4',6'-Hexahydroxychalcone 2'-glucoside	C21 H22 O12	Not the top hit	No results	No results	Partial match	Full match	-1.33	466.111	465.103	23.322	5.16465e+06	27	0	0				No matches found	No matches found	No matches found	No matches found	No matches found	No matches found	No matches found	No matches found	No matches found	Multiple matches found	No matches found	DDA for preferred ion	[M-H]-1	91279.1	5.07997e+06	91513.3	91279.1	90484.1	5.07997e+06	4.78106e+06	5.16465e+06	0.592217	4.02347	0.018	0.018	0.019	0.018	-5.79	-5.79	-5.71	-5.83	0.000560798
Catechin-4-ol 3'-methyl ether 3-O-alpha-L-rhamnopyranoside	C22 H26 O11	Full match	No results	No results	Partial match	Full match	-1.59	466.147	465.139	28.562	1.74682e+06	26	0	0				No matches found	No matches found	No matches found	No matches found	No matches found	No matches found	No matches found	No matches found	No matches found	Multiple matches found	No matches found	DDA for preferred ion	[M-H]-1	105284	1.65433e+06	104800	105284	108942	1.74682e+06	1.63292e+06	1.65433e+06	2.12973	3.6074	0.064	0.06	0.064	0.066	-3.96	-4.06	-3.96	-3.92	0.00051095
	C19 H32 O13	Full match	No results	No results	No match	No results	-1.39	468.184	467.176	27.832	1.30208e+06	18	0	0				No matches found	No matches found	No matches found	No matches found	No matches found	No matches found	No matches found	No matches found	No matches found	No matches found	No matches found	DDA for preferred ion	[M-H]-1	106770	1.24145e+06	108119	106770	104903	1.24145e+06	1.16728e+06	1.30208e+06	1.51496	5.45821	0.087	0.087	0.091	0.081	-3.52	-3.52	-3.45	-3.63	0.00121781
(2S,2′S)-2,2′-[(3-Amino-1,7-dioxo-1,7-heptanediyl)diimino]bis(3-phenylpropanoic acid)	C25 H31 N3 O6	Full match	No results	No results	Full match	No results	-1.5	469.221	468.213	28.735	3.71827e+07	13	0	0				No matches found	No matches found	No matches found	No matches found	No matches found	No matches found	No matches found	No matches found	No matches found	No matches found	No matches found	DDA for preferred ion	[M-H]-1	173915	3.64017e+07	184053	147604	173915	3.71827e+07	3.5235e+07	3.64017e+07	11.1636	2.70226	0.005	0.005	0.004	0.005	-7.71	-7.66	-7.9	-7.71	0.000236348
	C22 H18 N2 O10	Full match	No results	No results	No match	No results	2.6	470.097	469.09	35.344	3.3862e+06	4	0	0				No matches found	No matches found	No matches found	No matches found	No matches found	No matches found	No matches found	No matches found	No matches found	No matches found	No matches found	DDA for preferred ion	[M-H]-1	120094	3.34546e+06	128561	120094	115368	3.34546e+06	3.32339e+06	3.3862e+06	5.50838	0.950765	0.036	0.038	0.036	0.034	-4.79	-4.7	-4.79	-4.88	4.07575e-05
	C27 H20 O6 S	Full match	No results	No results	No match	No results	-1.35	472.097	471.09	27.193	720766	9	0	0				No matches found	No matches found	No matches found	No matches found	No matches found	No matches found	No matches found	No matches found	No matches found	No matches found	No matches found	DDA for preferred ion	[M-H]-1	81824.3	696044	85621.8	81824.3	79687.8	720766	696044	676512	3.64845	3.17833	0.118	0.119	0.118	0.118	-3.09	-3.07	-3.09	-3.09	0.000323869
	C18 H20 N2 O13	Full match	No results	No results	No match	No results	2.01	472.097	471.09	28.46	2.08577e+06	9	0	0				No matches found	No matches found	No matches found	No matches found	No matches found	No matches found	No matches found	No matches found	No matches found	No matches found	No matches found	DDA for preferred ion	[M-H]-1	100006	2.00783e+06	100604	100006	95339.9	1.92139e+06	2.00783e+06	2.08577e+06	2.92159	4.10099	0.05	0.052	0.05	0.046	-4.33	-4.26	-4.33	-4.45	0.000659391
NP-014334	C23 H24 O11	Not the top hit	Full match	No results	Partial match	Partial match	-1.65	476.131	475.124	33.262	675850	48	1	0	33.6	6.7		No matches found	No matches found	No matches found	No matches found	No matches found	No matches found	No matches found	No matches found	No matches found	Multiple matches found	No matches found	DDA for preferred ion	[M-H]-1	97957.4	634018	96455.5	97957.4	101373	634018	598385	675850	2.55611	6.09571	0.152	0.152	0.164	0.15	-2.72	-2.72	-2.61	-2.74	0.00157795
Naringenin 7-O-beta-D-glucoside 6"-acetate	C23 H24 O11	Full match	No results	No results	Partial match	Full match	-1.46	476.131	475.124	31.404	2.54072e+06	48	0	0				No matches found	No matches found	No matches found	No matches found	No matches found	No matches found	No matches found	No matches found	No matches found	Multiple matches found	No matches found	DDA for preferred ion	[M-H]-1	106679	2.48551e+06	106679	106588	109384	2.54072e+06	2.48551e+06	2.44634e+06	1.47707	1.90362	0.043	0.042	0.043	0.045	-4.54	-4.57	-4.54	-4.48	0.000139097
Naringenin 7-O-beta-D-glucoside 6"-acetate	C23 H24 O11	Not the top hit	No results	No results	Partial match	Full match	-1.41	476.131	475.124	35.901	2.76358e+06	48	0	0				No matches found	No matches found	No matches found	No matches found	No matches found	No matches found	No matches found	No matches found	No matches found	Multiple matches found	No matches found	DDA for preferred ion	[M-H]-1	1.07601e+06	2.62504e+06	1.02695e+06	1.33534e+06	1.07601e+06	2.76358e+06	2.54988e+06	2.62504e+06	14.4589	4.09656	0.41	0.372	0.524	0.41	-1.29	-1.43	-0.93	-1.29	0.0102025
2′-methyl-5′-(5-methyl-1,3,4-oxadiazol-2-yl)-N-{4-[(methylsulfonyl)amino]benzyl}biphenyl-4-carboxamide	C25 H24 N4 O4 S	Full match	No results	No results	Full match	No results	1.28	476.152	475.145	25.643	846767	19	0	0				No matches found	No matches found	No matches found	No matches found	No matches found	No matches found	No matches found	No matches found	No matches found	No matches found	No matches found	DDA for preferred ion	[M-H]-1	99606.3	765035	102077	99606.3	97819.5	765035	708574	846767	2.14157	8.98309	0.133	0.133	0.141	0.116	-2.91	-2.91	-2.83	-3.11	0.00364114
Decyl 4-O-[(4S)-3,4,5-trihydroxy-6-(hydroxymethyl)-4H-pyran-2-yl]-D-erythro-hex-4-enopyranoside	C22 H36 O11	Full match	No results	No results	Full match	No results	-1.49	476.225	475.218	35.56	3.37335e+06	6	0	0				No matches found	No matches found	No matches found	No matches found	No matches found	No matches found	No matches found	No matches found	No matches found	No matches found	No matches found	DDA for preferred ion	[M-H]-1	178937	2.78283e+06	171199	178937	248950	3.37335e+06	2.78283e+06	2.49761e+06	21.4481	15.484	0.064	0.051	0.064	0.1	-3.96	-4.3	-3.96	-3.33	0.0105675
6-O-[(2E)-3-(4-Hydroxyphenyl)-2-propenoyl]-1-O-(3,4,5-trihydroxybenzoyl)hexopyranose	C22 H22 O12	Not the top hit	Full match	No results	Partial match	Partial match	-1.5	478.11	477.103	35.569	1.80027e+06	86	3	0	60.2	44.5		No matches found	No matches found	No matches found	No matches found	No matches found	No matches found	No matches found	No matches found	No matches found	Multiple matches found	No matches found	DDA for preferred ion	[M-H]-1	144970	1.67203e+06	165957	144970	128717	1.67203e+06	1.63143e+06	1.80027e+06	12.7399	5.18044	0.089	0.099	0.089	0.071	-3.49	-3.33	-3.49	-3.81	0.00142268
Okanin 3,4-dimethyl ether 4'-glucoside	C23 H26 O11	Full match	No results	No results	Partial match	Full match	-1.81	478.147	477.139	34.818	786843	41	0	0				No matches found	No matches found	No matches found	No matches found	No matches found	No matches found	No matches found	No matches found	No matches found	Multiple matches found	No matches found	DDA for preferred ion	[M-H]-1	113815	747621	115497	113815	113599	747621	743342	786843	0.90911	3.15776	0.153	0.154	0.153	0.144	-2.71	-2.69	-2.71	-2.79	0.000481617
Okanin 3,4-dimethyl ether 4'-glucoside	C23 H26 O11	Full match	No results	No results	Partial match	Full match	-1.31	478.147	477.14	29.103	1.69082e+07	41	0	0				No matches found	No matches found	No matches found	No matches found	No matches found	No matches found	No matches found	No matches found	No matches found	Multiple matches found	No matches found	DDA for preferred ion	[M-H]-1	132281	1.63262e+07	139827	126052	132281	1.63262e+07	1.59108e+07	1.69082e+07	5.19731	3.05864	0.008	0.009	0.008	0.008	-6.98	-6.87	-6.98	-7	0.000313694
	C17 H26 N4 O12	Full match	No results	No results	No match	No results	-4.76	478.152	477.145	0.962	5.39951e+07	2	0	0				No matches found	No matches found	No matches found	No matches found	No matches found	No matches found	No matches found	No matches found	No matches found	No matches found	No matches found	DDA for preferred ion	[M-H]-1	2.33452e+07	4.88455e+07	2.30767e+07	2.33452e+07	2.66034e+07	4.36456e+07	4.88455e+07	5.39951e+07	8.06538	10.5978	0.493	0.529	0.478	0.493	-1.02	-0.92	-1.07	-1.02	0.00682697
Padmatin 3-glucoside	C22 H24 O12	Not the top hit	No results	No results	Not the top hit	Full match	-2	480.126	479.119	28.936	3.86103e+06	9	0	0				No matches found	No matches found	No matches found	No matches found	No matches found	No matches found	No matches found	No matches found	No matches found	Multiple matches found	No matches found	DDA for preferred ion	[M-H]-1	290740	3.78505e+06	309516	287551	290740	3.77859e+06	3.78505e+06	3.86103e+06	4.01045	1.20389	0.076	0.082	0.076	0.075	-3.72	-3.61	-3.72	-3.73	7.36321e-05
Ampelopsin 3'-methyl ether 4'-rhamnoside	C22 H24 O12	Not the top hit	No results	No results	Not the top hit	Full match	-1.53	480.126	479.119	12.224	8.3828e+06	9	0	0				No matches found	No matches found	No matches found	No matches found	No matches found	No matches found	No matches found	No matches found	No matches found	Multiple matches found	No matches found	DDA for preferred ion	[M-H]-1	133150	8.06893e+06	133537	131330	133150	8.06893e+06	8.06422e+06	8.3828e+06	0.888248	2.23432	0.016	0.017	0.016	0.016	-5.94	-5.92	-5.94	-5.98	0.000171101
Ampelopsin 3'-methyl ether 4'-rhamnoside	C22 H24 O12	Not the top hit	No results	No results	Not the top hit	Full match	-1.17	480.126	479.119	34.309	936003	9	0	0				No matches found	No matches found	No matches found	No matches found	No matches found	No matches found	No matches found	No matches found	No matches found	Multiple matches found	No matches found	DDA for preferred ion	[M-H]-1	159018	887342	159018	144598	182285	887342	804323	936003	11.7403	7.60171	0.18	0.179	0.18	0.195	-2.48	-2.48	-2.48	-2.36	0.00154263
(2E)-3-(3,4-Dihydroxyphenyl)-N-{3-[(4-{[(2E)-3-(4-hydroxy-3-methoxyphenyl)-2-propenoyl]amino}butyl)amino]propyl}acrylamide	C26 H33 N3 O6	Full match	No results	No results	Full match	No results	-1.48	483.236	482.229	30.858	5.25325e+06	18	0	0				No matches found	No matches found	No matches found	No matches found	No matches found	No matches found	No matches found	No matches found	No matches found	No matches found	No matches found	DDA for preferred ion	[M-H]-1	135714	4.87525e+06	137721	135124	135714	5.25325e+06	4.84637e+06	4.87525e+06	0.999761	4.54832	0.028	0.026	0.028	0.028	-5.17	-5.25	-5.16	-5.17	0.000719411
(2E)-3-(3,4-Dihydroxyphenyl)-N-{3-[(4-{[(2E)-3-(4-hydroxy-3-methoxyphenyl)-2-propenoyl]amino}butyl)amino]propyl}acrylamide	C26 H33 N3 O6	Full match	No results	No results	Full match	No results	-1.38	483.236	482.229	30.435	3.09514e+06	18	0	0				No matches found	No matches found	No matches found	No matches found	No matches found	No matches found	No matches found	No matches found	No matches found	No matches found	No matches found	DDA for preferred ion	[M-H]-1	123654	3.06428e+06	127826	123654	123010	3.09514e+06	3.06428e+06	2.92821e+06	2.09462	2.93209	0.041	0.041	0.04	0.042	-4.6	-4.6	-4.63	-4.57	0.000298431
Diospyrin	C21 H24 O13	Not the top hit	No results	No results	Not the top hit	Full match	-1.11	484.121	483.114	8.853	1.12699e+06	2	0	0				No matches found	No matches found	No matches found	No matches found	No matches found	No matches found	No matches found	No matches found	No matches found	Single match found	No matches found	DDA for preferred ion	[M-H]-1	124221	1.08705e+06	124221	121449	124942	947334	1.08705e+06	1.12699e+06	1.4926	8.95174	0.112	0.131	0.112	0.111	-3.16	-2.93	-3.16	-3.17	0.00342645
	C22 H18 N2 O11	Full match	No results	No results	No match	No results	2.05	486.092	485.085	30.186	944696	4	0	0				No matches found	No matches found	No matches found	No matches found	No matches found	No matches found	No matches found	No matches found	No matches found	No matches found	No matches found	DDA for preferred ion	[M-H]-1	103438	923168	101352	103438	106425	916637	923168	944696	2.4581	1.58184	0.112	0.111	0.112	0.113	-3.16	-3.18	-3.16	-3.15	7.28884e-05
	C19 H22 N2 O11 S	Full match	No results	No results	No match	No results	-4.58	486.092	485.085	33.972	1.85554e+06	3	0	0				No matches found	No matches found	No matches found	No matches found	No matches found	No matches found	No matches found	No matches found	No matches found	No matches found	No matches found	DDA for preferred ion	[M-H]-1	110224	1.81793e+06	112781	107878	110224	1.85554e+06	1.76359e+06	1.81793e+06	2.22347	2.55076	0.061	0.061	0.061	0.061	-4.04	-4.04	-4.03	-4.04	0.000220645
	C19 H26 N4 O11	Full match	No results	No results	No match	No results	-4.21	486.158	485.15	5.713	4.55765e+06	7	0	0				No matches found	No matches found	No matches found	No matches found	No matches found	No matches found	No matches found	No matches found	No matches found	No matches found	No matches found	DDA for preferred ion	[M-H]-1	1.95863e+06	4.55296e+06	1.97524e+06	1.95863e+06	1.87349e+06	4.55765e+06	4.41037e+06	4.55296e+06	2.81996	1.85736	0.433	0.433	0.444	0.411	-1.21	-1.21	-1.17	-1.28	0.000657812
	C18 H20 N2 O14	Full match	No results	No results	No match	No results	1.86	488.092	487.085	15.391	881320	11	0	0				No matches found	No matches found	No matches found	No matches found	No matches found	No matches found	No matches found	No matches found	No matches found	No matches found	No matches found	DDA for preferred ion	[M-H]-1	99816.3	879901	100828	99816.3	94824.9	876642	881320	879901	3.2631	0.272811	0.113	0.115	0.113	0.108	-3.14	-3.12	-3.14	-3.21	1.19308e-05
	C16 H20 N4 O12 S	Full match	No results	No results	No match	No results	-0.87	492.079	491.072	31.185	1.08335e+06	10	0	0				No matches found	No matches found	No matches found	No matches found	No matches found	No matches found	No matches found	No matches found	No matches found	No matches found	No matches found	DDA for preferred ion	[M-H]-1	102113	1.02607e+06	102113	104007	101955	1.02607e+06	869698	1.08335e+06	1.11221	11.1365	0.1	0.1	0.12	0.094	-3.33	-3.33	-3.06	-3.41	0.00520651
	C15 H24 O16 S	Full match	No results	No results	No match	No results	1.86	492.079	491.072	30.206	639846	10	0	0				No matches found	No matches found	No matches found	No matches found	No matches found	No matches found	No matches found	No matches found	No matches found	No matches found	No matches found	DDA for preferred ion	[M-H]-1	78768.4	613555	77179.6	78768.4	81043	639846	613555	612030	2.4581	2.51491	0.128	0.121	0.128	0.132	-2.96	-3.05	-2.96	-2.92	0.000338333
Okanin 4'- (6"-acetylglucoside)	C23 H24 O12	Full match	No results	No results	Partial match	Full match	-1.46	492.126	491.119	35.544	3.53929e+06	76	0	0				No matches found	No matches found	No matches found	No matches found	No matches found	No matches found	No matches found	No matches found	No matches found	Multiple matches found	No matches found	DDA for preferred ion	[M-H]-1	147544	3.29932e+06	180684	147544	135995	3.53929e+06	3.29932e+06	3.15629e+06	14.9913	5.8091	0.045	0.051	0.045	0.043	-4.48	-4.29	-4.48	-4.54	0.000959319
	C21 H26 N4 O10	Full match	No results	No results	No match	No results	-4.02	494.163	493.156	7.333	5.39494e+06	6	0	0				No matches found	No matches found	No matches found	No matches found	No matches found	No matches found	No matches found	No matches found	No matches found	No matches found	No matches found	DDA for preferred ion	[M-H]-1	118243	5.30973e+06	114966	118893	118243	5.26547e+06	5.30973e+06	5.39494e+06	1.79327	1.23611	0.022	0.022	0.022	0.022	-5.51	-5.52	-5.48	-5.51	5.10806e-05
4-(β-D-Glucopyranosyloxy)-2,6-dimethoxyphenyl β-D-glucopyranoside	C20 H30 O14	Full match	No results	No results	Full match	No results	-1.03	494.163	493.156	23.162	1.25762e+06	6	0	0				No matches found	No matches found	No matches found	No matches found	No matches found	No matches found	No matches found	No matches found	No matches found	No matches found	No matches found	DDA for preferred ion	[M-H]-1	87114.6	1.22092e+06	85717.6	88816.4	87114.6	1.22092e+06	1.1438e+06	1.25762e+06	1.77936	4.81114	0.07	0.07	0.078	0.069	-3.83	-3.83	-3.69	-3.85	0.000929497
(2S)-{(2R,3R,4R)-4-Hydroxy-5-oxo-3-[(3,4,5-trihydroxybenzoyl)oxy]tetrahydro-2-furanyl}[(3,4,5-trihydroxybenzoyl)oxy]acetic acid	C20 H16 O15	Full match	No results	No results	Full match	No results	-2.7	496.048	495.04	30.21	951887	2	0	0				No matches found	No matches found	No matches found	No matches found	No matches found	No matches found	No matches found	No matches found	No matches found	No matches found	No matches found	DDA for preferred ion	[M-H]-1	96140.2	854591	94201	96140.2	98916.5	854591	835104	951887	2.4581	7.10508	0.11	0.11	0.115	0.104	-3.18	-3.18	-3.12	-3.27	0.00198447
	C12 H20 N2 O17 S	Full match	No results	No results	No match	No results	-1.08	496.048	495.04	31.183	1.63769e+06	2	0	0				No matches found	No matches found	No matches found	No matches found	No matches found	No matches found	No matches found	No matches found	No matches found	No matches found	No matches found	DDA for preferred ion	[M-H]-1	108274	1.5264e+06	108274	110282	108106	1.63769e+06	1.42505e+06	1.5264e+06	1.11221	6.95271	0.071	0.066	0.077	0.071	-3.82	-3.92	-3.69	-3.82	0.00189723
	C21 H23 N O13	Full match	No results	No results	No match	No results	-1.73	497.116	496.109	32.758	934461	6	0	0				No matches found	No matches found	No matches found	No matches found	No matches found	No matches found	No matches found	No matches found	No matches found	No matches found	No matches found	DDA for preferred ion	[M-H]-1	406127	884975	395331	416200	406127	851747	884975	934461	2.57124	4.6746	0.464	0.464	0.47	0.435	-1.11	-1.11	-1.09	-1.2	0.00209311
	C25 H23 N O8 S	Full match	No results	No results	No match	No results	3.42	497.116	496.109	31.183	3.01104e+06	6	0	0				No matches found	No matches found	No matches found	No matches found	No matches found	No matches found	No matches found	No matches found	No matches found	No matches found	No matches found	DDA for preferred ion	[M-H]-1	137200	2.80398e+06	102790	147162	137200	2.80398e+06	2.49261e+06	3.01104e+06	18.0408	9.42368	0.046	0.037	0.059	0.046	-4.46	-4.77	-4.08	-4.46	0.00345358
	C21 H23 N O13	Full match	No results	No results	No match	No results	-1.5	497.116	496.109	30.208	1.91495e+06	6	0	0				No matches found	No matches found	No matches found	No matches found	No matches found	No matches found	No matches found	No matches found	No matches found	No matches found	No matches found	DDA for preferred ion	[M-H]-1	132037	1.77435e+06	140652	119218	132037	1.74047e+06	1.77435e+06	1.91495e+06	8.25622	5.11177	0.069	0.081	0.067	0.069	-3.86	-3.63	-3.9	-3.86	0.00104073
(2E)-N-{4-[(3-Aminopropyl)amino]butyl}-3-(4-hydroxy-3-methoxyphenyl)-N-[(2E)-3-(4-hydroxy-3-methoxyphenyl)-2-propenoyl]acrylamide	C27 H35 N3 O6	Full match	No results	No results	Full match	No results	-1.44	497.252	496.245	32.315	4.02315e+06	47	0	0				No matches found	No matches found	No matches found	No matches found	No matches found	No matches found	No matches found	No matches found	No matches found	No matches found	No matches found	DDA for preferred ion	[M-H]-1	136295	3.80916e+06	136515	136295	130934	4.02315e+06	3.74212e+06	3.80916e+06	2.34864	3.80441	0.034	0.034	0.036	0.034	-4.86	-4.88	-4.78	-4.86	0.000510616
	C29 H24 O6 S	Full match	No results	No results	No match	No results	-1.14	500.129	499.122	29.11	750510	5	0	0				No matches found	No matches found	No matches found	No matches found	No matches found	No matches found	No matches found	No matches found	No matches found	No matches found	No matches found	DDA for preferred ion	[M-H]-1	101197	742448	103340	100506	101197	742448	750510	741998	1.45279	0.642939	0.136	0.139	0.134	0.136	-2.87	-2.84	-2.9	-2.87	2.76874e-05
	C18 H31 N O15	Full match	No results	No results	No match	No results	-1.47	501.169	500.161	1.281	6.38305e+06	4	0	0				No matches found	No matches found	No matches found	No matches found	No matches found	No matches found	No matches found	No matches found	No matches found	No matches found	No matches found	DDA for preferred ion	[M-H]-1	531937	5.96458e+06	370546	531937	583399	6.38305e+06	4.97148e+06	5.96458e+06	22.4224	12.5586	0.098	0.058	0.107	0.098	-3.35	-4.11	-3.22	-3.35	0.00741484
	C35 H10 N4 O	Full match	No results	No results	No match	No results	2.94	502.087	501.08	17.458	1.68793e+06	3	0	0				No matches found	No matches found	No matches found	No matches found	No matches found	No matches found	No matches found	No matches found	No matches found	No matches found	No matches found	DDA for preferred ion	[M-H]-1	100820	1.62549e+06	101496	100820	99889.6	1.68793e+06	1.62549e+06	1.55185e+06	0.800629	4.20013	0.062	0.06	0.062	0.064	-4.01	-4.06	-4.01	-3.96	0.000652145
	C31 H18 O5 S	Full match	No results	No results	No match	No results	-0.86	502.087	501.08	17.061	1.95795e+06	3	0	0				No matches found	No matches found	No matches found	No matches found	No matches found	No matches found	No matches found	No matches found	No matches found	No matches found	No matches found	DDA for preferred ion	[M-H]-1	120694	1.94244e+06	121657	120414	120694	1.94244e+06	1.8867e+06	1.95795e+06	0.539397	1.94234	0.063	0.063	0.064	0.062	-4	-4	-3.97	-4.02	0.000140629
	C22 H18 N2 O12	Full match	No results	No results	No match	No results	2.23	502.087	501.08	15.39	924026	3	0	0				No matches found	No matches found	No matches found	No matches found	No matches found	No matches found	No matches found	No matches found	No matches found	No matches found	No matches found	DDA for preferred ion	[M-H]-1	107099	880331	108184	107099	101743	879892	880331	924026	3.2631	2.83375	0.122	0.123	0.122	0.11	-3.04	-3.02	-3.04	-3.18	0.000442808
	C19 H22 N2 O14	Full match	No results	No results	No match	No results	1.63	502.108	501.101	31.185	1.02329e+07	10	0	0				No matches found	No matches found	No matches found	No matches found	No matches found	No matches found	No matches found	No matches found	No matches found	No matches found	No matches found	DDA for preferred ion	[M-H]-1	666568	1.01355e+07	738586	666568	644654	1.01355e+07	8.95969e+06	1.02329e+07	7.19227	7.24876	0.073	0.073	0.074	0.063	-3.78	-3.78	-3.75	-3.99	0.00196452
	C19 H22 N2 O14	Full match	No results	No results	No match	No results	1.81	502.108	501.101	30.207	6.78686e+06	9	0	0				No matches found	No matches found	No matches found	No matches found	No matches found	No matches found	No matches found	No matches found	No matches found	No matches found	No matches found	DDA for preferred ion	[M-H]-1	550071	6.71336e+06	588697	534825	550071	6.71336e+06	6.60909e+06	6.78686e+06	4.97763	1.33261	0.081	0.088	0.081	0.081	-3.63	-3.51	-3.63	-3.63	6.10844e-05
	C19 H22 N2 O14	Full match	No results	No results	No match	No results	1.83	502.108	501.101	32.764	1.23296e+06	9	0	0				No matches found	No matches found	No matches found	No matches found	No matches found	No matches found	No matches found	No matches found	No matches found	No matches found	No matches found	DDA for preferred ion	[M-H]-1	536350	1.14088e+06	583064	536350	518200	1.14088e+06	1.08469e+06	1.23296e+06	6.13034	6.49344	0.494	0.511	0.494	0.42	-1.02	-0.97	-1.02	-1.25	0.00781235
	C16 H26 N2 O14 S	Full match	No results	No results	No match	No results	-4.69	502.108	501.101	35.344	7.2717e+06	9	0	0				No matches found	No matches found	No matches found	No matches found	No matches found	No matches found	No matches found	No matches found	No matches found	No matches found	No matches found	DDA for preferred ion	[M-H]-1	121394	7.03012e+06	122780	113002	121394	6.72651e+06	7.2717e+06	7.03012e+06	4.44388	3.89732	0.017	0.018	0.016	0.017	-5.86	-5.78	-6.01	-5.86	0.000541911
Okanin 4-methyl ether 3'- (6"-acetylglucoside)	C24 H26 O12	Not the top hit	No results	No results	Not the top hit	Full match	-1.27	506.142	505.135	31.946	1.91026e+06	32	0	0				No matches found	No matches found	No matches found	No matches found	No matches found	No matches found	No matches found	No matches found	No matches found	Multiple matches found	No matches found	DDA for preferred ion	[M-H]-1	109740	1.84062e+06	110357	108152	109740	1.69865e+06	1.84062e+06	1.91026e+06	1.03955	5.93679	0.059	0.065	0.059	0.057	-4.09	-3.94	-4.09	-4.12	0.00134042
	C21 H24 N4 O11	Full match	No results	No results	No match	No results	-3.27	508.142	507.135	4.347	1.61393e+06	2	0	0				No matches found	No matches found	No matches found	No matches found	No matches found	No matches found	No matches found	No matches found	No matches found	No matches found	No matches found	DDA for preferred ion	[M-H]-1	188245	1.5695e+06	192258	188245	182433	1.61393e+06	1.48697e+06	1.5695e+06	2.63279	4.13829	0.119	0.119	0.127	0.116	-3.07	-3.07	-2.98	-3.1	0.000713976
[(2S,3S,4aS,6R,7S,8S,8aR)-7,8-Dihydroxy-2-(4-hydroxy-3-methoxyphenyl)-3-(hydroxymethyl)hexahydro-4aH-pyrano[2,3-b][1,4]dioxin-6-yl]methyl 3,4,5-trihydroxybenzoate	C23 H26 O13	Full match	No results	No results	Not the top hit	No results	-0.97	510.137	509.13	29.651	1.23162e+06	4	0	0				No matches found	No matches found	No matches found	No matches found	No matches found	No matches found	No matches found	No matches found	No matches found	No matches found	No matches found	DDA for preferred ion	[M-H]-1	94010	1.17241e+06	90826.1	94010	94859.2	1.23162e+06	1.17241e+06	1.16352e+06	2.28055	3.11301	0.08	0.074	0.08	0.082	-3.64	-3.76	-3.64	-3.62	0.000424854
	C13 H25 N3 O16 S	Full match	No results	No results	No match	No results	0.1	511.096	510.088	33.278	887613	1	0	0				No matches found	No matches found	No matches found	No matches found	No matches found	No matches found	No matches found	No matches found	No matches found	No matches found	No matches found	DDA for preferred ion	[M-H]-1	119765	838470	119765	121630	117400	887613	826370	838470	1.77252	3.81222	0.14	0.135	0.147	0.14	-2.84	-2.89	-2.76	-2.84	0.000668207
	C21 H23 N O14	Full match	No results	No results	No match	No results	-1.24	513.111	512.104	30.193	934678	1	0	0				No matches found	No matches found	No matches found	No matches found	No matches found	No matches found	No matches found	No matches found	No matches found	No matches found	No matches found	DDA for preferred ion	[M-H]-1	99516.1	875485	97508.8	99516.1	102390	934678	875485	872985	2.4581	3.90424	0.114	0.104	0.114	0.117	-3.14	-3.26	-3.14	-3.09	0.000721327
	C13 H27 N3 O16 S	Full match	No results	No results	No match	No results	0.21	513.111	512.104	28.456	746472	1	0	0				No matches found	No matches found	No matches found	No matches found	No matches found	No matches found	No matches found	No matches found	No matches found	No matches found	No matches found	DDA for preferred ion	[M-H]-1	72712	720230	74089.9	71637	72712	639162	720230	746472	1.68867	7.96927	0.099	0.116	0.099	0.097	-3.33	-3.11	-3.33	-3.36	0.00271493
	C21 H23 N O14	Full match	No results	No results	No match	No results	-0.58	513.112	512.104	27.194	710650	2	0	0				No matches found	No matches found	No matches found	No matches found	No matches found	No matches found	No matches found	No matches found	No matches found	No matches found	No matches found	DDA for preferred ion	[M-H]-1	76735	684888	80296.3	76735	74731.3	684888	662164	710650	3.64845	3.5368	0.116	0.117	0.116	0.105	-3.11	-3.09	-3.11	-3.25	0.000584032
	C37 H6 O4	Full match	No results	No results	No results	No results	-2.78	514.025	513.018	0.895	3.12472e+06	0	0	0				No matches found	No matches found	No matches found	No matches found	No matches found	No matches found	No matches found	No matches found	No matches found	No matches found	No matches found	DDA for preferred ion	[M-H]-1	1.43054e+06	3.0246e+06	1.43054e+06	1.63924e+06	1.34224e+06	3.12472e+06	2.65323e+06	3.0246e+06	10.3702	8.46608	0.458	0.458	0.618	0.444	-1.13	-1.13	-0.69	-1.17	0.0227878
	C12 H26 N4 O16 S	Full match	No results	No results	No match	No results	2.82	514.108	513.101	29.143	854028	14	0	0				No matches found	No matches found	No matches found	No matches found	No matches found	No matches found	No matches found	No matches found	No matches found	No matches found	No matches found	DDA for preferred ion	[M-H]-1	103048	820453	102918	104333	103048	854028	808999	820453	0.756257	2.82701	0.126	0.121	0.129	0.126	-2.99	-3.05	-2.95	-2.99	0.000365627
	C16 H24 N2 O15 S	Full match	No results	No results	No match	No results	-4.5	516.087	515.08	33.272	616454	3	0	0				No matches found	No matches found	No matches found	No matches found	No matches found	No matches found	No matches found	No matches found	No matches found	No matches found	No matches found	DDA for preferred ion	[M-H]-1	102007	602495	102007	103596	99992.9	602495	561593	616454	1.77252	4.80392	0.169	0.169	0.184	0.162	-2.56	-2.56	-2.44	-2.62	0.00125681
	C16 H26 N2 O15 S	Full match	No results	No results	No match	No results	-4.69	518.103	517.096	28.46	780870	1	0	0				No matches found	No matches found	No matches found	No matches found	No matches found	No matches found	No matches found	No matches found	No matches found	No matches found	No matches found	DDA for preferred ion	[M-H]-1	91004.7	743160	91549.3	91004.7	86758.8	724233	743160	780870	2.92159	3.84736	0.122	0.126	0.122	0.111	-3.03	-2.98	-3.03	-3.17	0.000754049
	C28 H22 O8 S	Full match	No results	No results	No match	No results	-0.98	518.103	517.096	33.976	1.33519e+06	1	0	0				No matches found	No matches found	No matches found	No matches found	No matches found	No matches found	No matches found	No matches found	No matches found	No matches found	No matches found	DDA for preferred ion	[M-H]-1	89201.9	1.28219e+06	89201.9	88391.5	92286.3	1.10099e+06	1.28219e+06	1.33519e+06	2.2844	9.90834	0.069	0.081	0.069	0.069	-3.85	-3.63	-3.86	-3.85	0.00371922
	C11 H26 N4 O17 S	Full match	No results	No results	No match	No results	3.31	518.103	517.096	30.185	1.02894e+06	1	0	0				No matches found	No matches found	No matches found	No matches found	No matches found	No matches found	No matches found	No matches found	No matches found	No matches found	No matches found	DDA for preferred ion	[M-H]-1	95540.3	1.01009e+06	93613.1	95540.3	98299.2	1.01009e+06	946010	1.02894e+06	2.4581	4.36907	0.096	0.093	0.101	0.096	-3.39	-3.43	-3.31	-3.39	0.000753942
	C19 H22 N2 O15	Full match	No results	No results	No match	No results	2.21	518.103	517.096	27.188	1.255e+06	1	0	0				No matches found	No matches found	No matches found	No matches found	No matches found	No matches found	No matches found	No matches found	No matches found	No matches found	No matches found	DDA for preferred ion	[M-H]-1	96421.2	1.24619e+06	100257	96421.2	93713.2	1.22492e+06	1.255e+06	1.24619e+06	3.39704	1.24505	0.077	0.082	0.077	0.075	-3.7	-3.61	-3.7	-3.73	8.30638e-05
(5R,6S)-1-Oxo-5-vinyl-5,6-dihydro-1H,3H-pyrano[3,4-c]pyran-6-yl 6-O-β-D-glucopyranosyl-β-D-glucopyranoside	C22 H30 O14	Full match	No results	No results	Not the top hit	No results	-1.27	518.163	517.156	21.729	1.47794e+06	12	0	0				No matches found	No matches found	No matches found	No matches found	No matches found	No matches found	No matches found	No matches found	No matches found	No matches found	No matches found	DDA for preferred ion	[M-H]-1	108678	1.46189e+06	108678	108897	108150	1.47794e+06	1.42872e+06	1.46189e+06	0.353652	1.72404	0.074	0.074	0.076	0.074	-3.76	-3.77	-3.71	-3.76	0.000117346
	C23 H26 N4 O10	Full match	No results	No results	No match	No results	-3.77	518.163	517.156	27.171	677267	12	0	0				No matches found	No matches found	No matches found	No matches found	No matches found	No matches found	No matches found	No matches found	No matches found	No matches found	No matches found	DDA for preferred ion	[M-H]-1	87375.6	659097	87375.6	76265.9	148659	677267	627020	659097	37.4512	3.88747	0.129	0.129	0.122	0.226	-2.95	-2.95	-3.04	-2.15	0.0017324
	C26 H17 N5 O6 S	Full match	No results	No results	No match	No results	1.28	527.091	526.083	31.93	1.73735e+06	2	0	0				No matches found	No matches found	No matches found	No matches found	No matches found	No matches found	No matches found	No matches found	No matches found	No matches found	No matches found	DDA for preferred ion	[M-H]-1	147891	1.67368e+06	149956	144948	147891	1.67368e+06	1.5911e+06	1.73735e+06	1.70514	4.39787	0.09	0.09	0.091	0.085	-3.48	-3.48	-3.46	-3.55	0.000741822
	C21 H23 N O15	Full match	No results	No results	No match	No results	-1.29	529.106	528.099	17.472	2.57236e+06	3	0	0				No matches found	No matches found	No matches found	No matches found	No matches found	No matches found	No matches found	No matches found	No matches found	No matches found	No matches found	DDA for preferred ion	[M-H]-1	96679.8	2.50573e+06	97328.1	96679.8	95787.8	2.57236e+06	2.50573e+06	2.39275e+06	0.800629	3.64609	0.039	0.038	0.039	0.04	-4.7	-4.72	-4.7	-4.64	0.000471165
	C25 H23 N O10 S	Full match	No results	No results	No match	No results	3.46	529.106	528.099	17.051	3.94699e+06	3	0	0				No matches found	No matches found	No matches found	No matches found	No matches found	No matches found	No matches found	No matches found	No matches found	No matches found	No matches found	DDA for preferred ion	[M-H]-1	110965	3.59414e+06	111851	110708	110965	3.54286e+06	3.59414e+06	3.94699e+06	0.539397	5.95518	0.031	0.032	0.031	0.028	-5.02	-4.99	-5.02	-5.15	0.00125708
	C29 H18 N4 O5 S	Full match	No results	No results	No match	No results	-3.68	534.098	533.091	17.471	2.44481e+06	5	0	0				No matches found	No matches found	No matches found	No matches found	No matches found	No matches found	No matches found	No matches found	No matches found	No matches found	No matches found	DDA for preferred ion	[M-H]-1	99500.1	2.39203e+06	100167	99500.1	98582	2.44481e+06	2.39203e+06	2.21943e+06	0.800629	5.0116	0.042	0.041	0.042	0.044	-4.59	-4.61	-4.59	-4.49	0.000899494
	C19 H22 N2 O16	Full match	No results	No results	No match	No results	1.69	534.098	533.091	17.05	3.63639e+06	5	0	0				No matches found	No matches found	No matches found	No matches found	No matches found	No matches found	No matches found	No matches found	No matches found	No matches found	No matches found	DDA for preferred ion	[M-H]-1	117713	3.63165e+06	118652	117440	117713	3.53955e+06	3.63165e+06	3.63639e+06	0.539397	1.51534	0.032	0.034	0.032	0.032	-4.95	-4.9	-4.95	-4.95	8.36545e-05
	C16 H26 N2 O16 S	Full match	No results	No results	No match	No results	-4.54	534.098	533.091	15.403	2.30828e+06	5	0	0				No matches found	No matches found	No matches found	No matches found	No matches found	No matches found	No matches found	No matches found	No matches found	No matches found	No matches found	DDA for preferred ion	[M-H]-1	111158	2.24729e+06	112284	111158	106840	2.18157e+06	2.24729e+06	2.30828e+06	2.61019	2.82182	0.049	0.051	0.049	0.046	-4.34	-4.28	-4.34	-4.43	0.000318967
	C19 H34 O17	Full match	No results	No results	No match	No results	-1.62	534.179	533.171	1.001	2.7343e+07	1	0	0				No matches found	No matches found	No matches found	No matches found	No matches found	No matches found	No matches found	No matches found	No matches found	No matches found	No matches found	DDA for preferred ion	[M-H]-1	4.98642e+06	2.43583e+07	4.2298e+06	5.10438e+06	4.98642e+06	2.43583e+07	2.34788e+07	2.7343e+07	9.94157	8.08236	0.182	0.174	0.217	0.182	-2.46	-2.53	-2.2	-2.46	0.00321071
	C20 H28 N2 O13 S	Full match	No results	No results	No match	No results	-0.2	536.131	535.124	32.749	867430	1	0	0				No matches found	No matches found	No matches found	No matches found	No matches found	No matches found	No matches found	No matches found	No matches found	No matches found	No matches found	DDA for preferred ion	[M-H]-1	101263	857407	101263	101281	98572.6	767414	857407	867430	1.55292	6.63008	0.118	0.132	0.118	0.114	-3.08	-2.92	-3.08	-3.14	0.00195282
	C16 H18 N4 O17	Full match	No results	No results	No results	No results	4.86	538.069	537.062	0.902	1.90985e+06	0	0	0				No matches found	No matches found	No matches found	No matches found	No matches found	No matches found	No matches found	No matches found	No matches found	No matches found	No matches found	DDA for preferred ion	[M-H]-1	413525	1.86704e+06	413525	150824	504601	1.86704e+06	1.90985e+06	1.67931e+06	51.554	6.74238	0.221	0.221	0.079	0.3	-2.17	-2.17	-3.66	-1.73	0.0130528
	C30 H34 O7 S	Full match	No results	No results	No match	No results	3.75	538.205	537.197	29.421	1.27293e+06	22	0	0				No matches found	No matches found	No matches found	No matches found	No matches found	No matches found	No matches found	No matches found	No matches found	No matches found	No matches found	DDA for preferred ion	[M-H]-1	187336	1.17109e+06	190448	183380	187336	1.17109e+06	1.1262e+06	1.27293e+06	1.89399	6.31734	0.163	0.163	0.163	0.147	-2.62	-2.62	-2.62	-2.76	0.00180783
	C27 H47 N3 O8	Full match	No results	No results	No match	No results	2.06	541.337	540.33	37.716	3.89544e+07	34	0	0				No matches found	No matches found	No matches found	No matches found	No matches found	No matches found	No matches found	No matches found	No matches found	No matches found	No matches found	DDA for preferred ion	[M-H]-1	9.6852e+06	3.86983e+07	7.78856e+06	9.6852e+06	1.10919e+07	3.86983e+07	3.63936e+07	3.89544e+07	17.4096	3.70994	0.266	0.201	0.266	0.285	-1.91	-2.31	-1.91	-1.81	0.00192882
	C26 H14 N4 O8 S	Full match	No results	No results	No results	No results	-0.15	542.053	541.046	31.189	1.50346e+06	0	0	0				No matches found	No matches found	No matches found	No matches found	No matches found	No matches found	No matches found	No matches found	No matches found	No matches found	No matches found	DDA for preferred ion	[M-H]-1	109507	1.38586e+06	109507	111539	109338	1.50346e+06	1.08112e+06	1.38586e+06	1.11221	16.4694	0.079	0.073	0.103	0.079	-3.66	-3.78	-3.28	-3.66	0.0106972
	C22 H14 N4 O13	Full match	No results	No results	No results	No results	-4.24	542.053	541.046	30.2	997018	0	0	0				No matches found	No matches found	No matches found	No matches found	No matches found	No matches found	No matches found	No matches found	No matches found	No matches found	No matches found	DDA for preferred ion	[M-H]-1	103915	991221	101819	103915	106915	991221	990292	997018	2.4581	0.367081	0.105	0.103	0.105	0.107	-3.25	-3.28	-3.25	-3.22	1.65433e-06
	C24 H28 N4 O9 S	Full match	No results	No results	No match	No results	0.88	548.158	547.151	1.009	9.56542e+06	1	0	0				No matches found	No matches found	No matches found	No matches found	No matches found	No matches found	No matches found	No matches found	No matches found	No matches found	No matches found	DDA for preferred ion	[M-H]-1	2.59839e+06	8.06798e+06	1.08502e+06	3.52942e+06	2.59839e+06	7.95694e+06	8.06798e+06	9.56542e+06	51.3131	10.5312	0.272	0.136	0.437	0.272	-1.88	-2.87	-1.19	-1.88	0.0163929
viomellein	C30 H24 O11	Full match	No results	No results	Full match	No results	-0.5	560.132	559.124	35.304	1.78858e+06	10	0	0				No matches found	No matches found	No matches found	No matches found	No matches found	No matches found	No matches found	No matches found	No matches found	No matches found	No matches found	DDA for preferred ion	[M-H]-1	116385	1.78215e+06	132279	116385	114686	1.78858e+06	1.67984e+06	1.78215e+06	8.01238	3.48589	0.069	0.074	0.069	0.064	-3.85	-3.76	-3.85	-3.96	0.000409261
5-Cyclopropyl-2-(4-fluorophenyl)-6-[{2-[(3R)-1-hydroxy-1,3-dihydro-2,1-benzoxaborol-3-yl]ethyl}(methylsulfonyl)amino]-N-methyl-1-benzofuran-3-carboxamide	C29 H28 B F N2 O6 S	No results	No results	No results	Full match	No results	-1.15	562.174	561.167	1.021	6.80239e+06	2	0	0				No matches found	No matches found	No matches found	No matches found	No matches found	No matches found	No matches found	No matches found	No matches found	No matches found	No matches found	DDA for preferred ion	[M-H]-1	1.86908e+06	5.25194e+06	1.85557e+06	1.86908e+06	1.96704e+06	5.25194e+06	4.62285e+06	6.80239e+06	3.20644	20.1789	0.353	0.353	0.404	0.289	-1.5	-1.5	-1.31	-1.79	0.0270994
	C28 H12 N4 O8 S	Full match	No results	No results	No results	No results	-3.88	564.035	563.028	31.184	784885	0	0	0				No matches found	No matches found	No matches found	No matches found	No matches found	No matches found	No matches found	No matches found	No matches found	No matches found	No matches found	DDA for preferred ion	[M-H]-1	82163.7	736418	82291.1	80384.2	82163.7	736418	637496	784885	1.30629	10.4391	0.112	0.112	0.126	0.105	-3.16	-3.16	-2.99	-3.26	0.00447067
	C22 H20 N4 O12 S	Full match	No results	No results	No match	No results	-2.25	564.079	563.071	31.182	1.03068e+06	2	0	0				No matches found	No matches found	No matches found	No matches found	No matches found	No matches found	No matches found	No matches found	No matches found	No matches found	No matches found	DDA for preferred ion	[M-H]-1	87288.7	999615	87288.7	88908.1	87153.5	999615	861702	1.03068e+06	1.11221	9.33029	0.087	0.087	0.103	0.085	-3.52	-3.52	-3.28	-3.56	0.00356942
	C21 H24 O16 S	Full match	No results	No results	No match	No results	0.43	564.079	563.071	30.205	524937	2	0	0				No matches found	No matches found	No matches found	No matches found	No matches found	No matches found	No matches found	No matches found	No matches found	No matches found	No matches found	DDA for preferred ion	[M-H]-1	79913.8	486342	78301.9	79913.8	82221.5	486342	524937	274514	2.4581	31.4581	0.161	0.161	0.152	0.3	-2.63	-2.63	-2.72	-1.74	0.0475316
NP-013098	C26 H28 O14	Not the top hit	Full match	No results	Partial match	Not the top hit	-0.98	564.147	563.14	28.866	990836	78	2	0	50.9	7.5		No matches found	No matches found	No matches found	No matches found	No matches found	No matches found	No matches found	No matches found	No matches found	Multiple matches found	No matches found	DDA for preferred ion	[M-H]-1	138280	929600	138057	138280	142161	990836	906542	929600	1.65445	4.62305	0.153	0.139	0.153	0.153	-2.71	-2.84	-2.71	-2.71	0.00101387
NP-013098	C26 H28 O14	Not the top hit	Full match	No results	Partial match	Not the top hit	-0.87	564.147	563.14	31.108	7.65388e+06	78	2	0	68.3	8.4		No matches found	No matches found	No matches found	No matches found	No matches found	No matches found	No matches found	No matches found	No matches found	Multiple matches found	No matches found	DDA for preferred ion	[M-H]-1	153780	7.58039e+06	177625	119466	153780	7.65388e+06	6.97067e+06	7.58039e+06	19.4531	5.06699	0.02	0.023	0.017	0.02	-5.62	-5.43	-5.87	-5.62	0.000764319
NP-013098	C26 H28 O14	Not the top hit	Full match	No results	Partial match	Not the top hit	-0.85	564.147	563.14	32.641	3.57376e+06	78	2	0	63.6	8.2		No matches found	No matches found	No matches found	No matches found	No matches found	No matches found	No matches found	No matches found	No matches found	Multiple matches found	No matches found	DDA for preferred ion	[M-H]-1	104517	3.50216e+06	104517	105139	103780	3.57376e+06	3.34383e+06	3.50216e+06	0.651067	3.38768	0.03	0.029	0.031	0.03	-5.08	-5.1	-4.99	-5.08	0.000409396
NP-013098	C26 H28 O14	Not the top hit	Full match	No results	Partial match	Not the top hit	-0.84	564.147	563.14	32.273	2.54224e+06	78	2	0	60	8		No matches found	No matches found	No matches found	No matches found	No matches found	No matches found	No matches found	No matches found	No matches found	Multiple matches found	No matches found	DDA for preferred ion	[M-H]-1	112920	2.46108e+06	113103	112920	108478	2.54224e+06	2.45777e+06	2.46108e+06	2.34864	1.92374	0.044	0.044	0.046	0.044	-4.49	-4.49	-4.44	-4.5	0.000128189
Leptosidin 6-xylosyl- (1->4) -arabinoside	C26 H28 O14	Not the top hit	No results	No results	Partial match	Full match	-0.8	564.147	563.14	31.26	2.41661e+06	78	0	0				No matches found	No matches found	No matches found	No matches found	No matches found	No matches found	No matches found	No matches found	No matches found	Multiple matches found	No matches found	DDA for preferred ion	[M-H]-1	997295	2.38568e+06	1.07901e+06	997295	991719	2.38568e+06	2.27305e+06	2.41661e+06	4.77857	3.20374	0.439	0.452	0.439	0.41	-1.19	-1.14	-1.19	-1.28	0.00115552
NP-013098	C26 H28 O14	Not the top hit	Full match	No results	Partial match	Not the top hit	-0.66	564.148	563.14	30.545	5.26701e+06	78	2	0	58	7.9		No matches found	No matches found	No matches found	No matches found	No matches found	No matches found	No matches found	No matches found	No matches found	Multiple matches found	No matches found	DDA for preferred ion	[M-H]-1	97701.8	5.00628e+06	97701.8	100616	96753.8	5.00628e+06	4.94215e+06	5.26701e+06	2.04649	3.39246	0.02	0.02	0.02	0.018	-5.68	-5.68	-5.62	-5.77	0.000406343
NP-013098	C26 H28 O14	Full match	Full match	No results	Partial match	Not the top hit	-0.52	564.148	563.14	29.312	1.0725e+06	78	2	0	66.4	8.3		No matches found	No matches found	No matches found	No matches found	No matches found	No matches found	No matches found	No matches found	No matches found	Multiple matches found	No matches found	DDA for preferred ion	[M-H]-1	87653.5	1.05556e+06	88977.8	87653.5	85777.8	1.0725e+06	1.05556e+06	1.04154e+06	1.83826	1.46762	0.083	0.083	0.083	0.082	-3.59	-3.59	-3.59	-3.6	6.87623e-05
	C24 H22 O14 S	Full match	No results	No results	No match	No results	-1.06	566.072	565.065	35.344	2.67352e+06	2	0	0				No matches found	No matches found	No matches found	No matches found	No matches found	No matches found	No matches found	No matches found	No matches found	No matches found	No matches found	DDA for preferred ion	[M-H]-1	113954	2.57062e+06	121987	113954	109469	2.36327e+06	2.67352e+06	2.57062e+06	5.50838	6.2318	0.043	0.052	0.043	0.043	-4.55	-4.28	-4.55	-4.55	0.00150719
Butein 4'-arabinosyl- (1->4) -galactoside	C26 H30 O14	Not the top hit	No results	No results	Partial match	Full match	-0.63	566.163	565.156	32.448	1.35134e+07	16	0	0				No matches found	No matches found	No matches found	No matches found	No matches found	No matches found	No matches found	No matches found	No matches found	Multiple matches found	No matches found	DDA for preferred ion	[M-H]-1	270298	1.32145e+07	261684	291958	270298	1.35134e+07	1.31907e+07	1.32145e+07	5.67946	1.35124	0.02	0.019	0.022	0.02	-5.61	-5.69	-5.5	-5.61	7.23373e-05
	C22 H22 N2 O16	Full match	No results	No results	No results	No results	-2.28	570.096	569.088	30.212	880178	0	0	0				No matches found	No matches found	No matches found	No matches found	No matches found	No matches found	No matches found	No matches found	No matches found	No matches found	No matches found	DDA for preferred ion	[M-H]-1	85193.4	874725	83475	85193.4	87653.5	756371	880178	874725	2.4581	8.35741	0.1	0.11	0.097	0.1	-3.32	-3.18	-3.37	-3.32	0.00274241
	C14 H26 N4 O18 S	Full match	No results	No results	No results	No results	-0.92	570.096	569.088	31.186	1.23094e+06	0	0	0				No matches found	No matches found	No matches found	No matches found	No matches found	No matches found	No matches found	No matches found	No matches found	No matches found	No matches found	DDA for preferred ion	[M-H]-1	100620	1.15447e+06	100620	102487	100464	1.15447e+06	1.03949e+06	1.23094e+06	1.11221	8.44137	0.087	0.087	0.099	0.082	-3.52	-3.52	-3.34	-3.62	0.00291034
	C24 H28 O16	Full match	No results	No results	No match	No results	-0.15	572.138	571.13	8.25	1.54534e+06	12	0	0				No matches found	No matches found	No matches found	No matches found	No matches found	No matches found	No matches found	No matches found	No matches found	No matches found	No matches found	DDA for preferred ion	[M-H]-1	674159	1.44459e+06	477310	674159	789271	970542	1.44459e+06	1.54534e+06	24.3858	23.2501	0.492	0.492	0.467	0.511	-1.02	-1.02	-1.1	-0.97	0.0174437
	C35 H20 N4 O3 S	Full match	No results	No results	No match	No results	1.2	576.126	575.119	27.054	1.67468e+06	15	0	0				No matches found	No matches found	No matches found	No matches found	No matches found	No matches found	No matches found	No matches found	No matches found	No matches found	No matches found	DDA for preferred ion	[M-H]-1	97771.5	1.59216e+06	97771.5	99214.1	96908.7	1.2657e+06	1.59216e+06	1.67468e+06	1.18899	14.3149	0.062	0.077	0.062	0.058	-4	-3.69	-4	-4.11	0.00772446
	C31 H20 N4 O8	Full match	No results	No results	No match	No results	-2.77	576.127	575.119	28.809	2.40848e+06	15	0	0				No matches found	No matches found	No matches found	No matches found	No matches found	No matches found	No matches found	No matches found	No matches found	No matches found	No matches found	DDA for preferred ion	[M-H]-1	98952.9	2.31889e+06	98952.9	100562	96643.9	1.79354e+06	2.31889e+06	2.40848e+06	1.99516	15.2835	0.043	0.055	0.043	0.04	-4.53	-4.18	-4.53	-4.64	0.00846029
Vitexin 2"-O-p-coumarate	C30 H26 O12	Not the top hit	No results	No results	Not the top hit	Full match	-1.39	578.142	577.134	29.688	813691	67	0	0				No matches found	No matches found	No matches found	No matches found	No matches found	No matches found	No matches found	No matches found	No matches found	Multiple matches found	No matches found	DDA for preferred ion	[M-H]-1	93226.2	683621	95682	92391.7	93226.2	639402	683621	813691	1.82412	12.7204	0.135	0.15	0.135	0.115	-2.89	-2.74	-2.89	-3.13	0.00721193
Luteolin 7- (6"-E-cinnamylglucoside)	C30 H26 O12	Not the top hit	No results	No results	Partial match	Full match	-1.25	578.142	577.134	30.825	3.96509e+06	67	0	0				No matches found	No matches found	No matches found	No matches found	No matches found	No matches found	No matches found	No matches found	No matches found	Multiple matches found	No matches found	DDA for preferred ion	[M-H]-1	97901.2	3.86003e+06	101157	97901.2	96814.1	3.79066e+06	3.86003e+06	3.96509e+06	2.29142	2.26818	0.025	0.027	0.025	0.024	-5.3	-5.23	-5.3	-5.36	0.000189201
Vitexin 2"-O-p-coumarate	C30 H26 O12	Not the top hit	No results	No results	Not the top hit	Full match	-1.01	578.142	577.135	31.02	795699	67	0	0				No matches found	No matches found	No matches found	No matches found	No matches found	No matches found	No matches found	No matches found	No matches found	Multiple matches found	No matches found	DDA for preferred ion	[M-H]-1	119435	708523	120731	119435	117845	667078	708523	795699	1.21106	9.0708	0.169	0.181	0.169	0.148	-2.57	-2.47	-2.57	-2.76	0.00408071
Vitexin 2"-O-p-coumarate	C30 H26 O12	Full match	No results	No results	Not the top hit	Full match	-0.95	578.142	577.135	29.397	2.42841e+06	67	0	0				No matches found	No matches found	No matches found	No matches found	No matches found	No matches found	No matches found	No matches found	No matches found	Multiple matches found	No matches found	DDA for preferred ion	[M-H]-1	141302	2.41236e+06	144853	139477	141302	2.21988e+06	2.41236e+06	2.42841e+06	1.92702	4.93042	0.058	0.065	0.058	0.058	-4.1	-3.94	-4.11	-4.1	0.000956392
Vitexin 2"-O-p-coumarate	C30 H26 O12	Full match	No results	No results	Not the top hit	Full match	-0.77	578.142	577.135	28.608	984762	67	0	0				No matches found	No matches found	No matches found	No matches found	No matches found	No matches found	No matches found	No matches found	No matches found	Multiple matches found	No matches found	DDA for preferred ion	[M-H]-1	97987.8	980072	98188.7	95013.5	97987.8	980072	978131	984762	1.83186	0.347538	0.1	0.1	0.097	0.1	-3.33	-3.32	-3.36	-3.33	2.76038e-06
Procyanidin B-type dimer	C30 H26 O12	Full match	No results	No results	Not the top hit	Full match	-0.77	578.142	577.135	13.507	8.17107e+07	67	0	0				No matches found	No matches found	No matches found	No matches found	No matches found	No matches found	No matches found	No matches found	No matches found	Multiple matches found	No matches found	DDA for preferred ion	[M-H]-1	129035	7.90676e+07	129035	127258	129624	7.90676e+07	7.8544e+07	8.17107e+07	0.957483	2.12778	0.002	0.002	0.002	0.002	-9.27	-9.26	-9.27	-9.3	0.000151194
Vitexin 2"-O-p-coumarate	C30 H26 O12	Not the top hit	No results	No results	Not the top hit	Full match	-0.67	578.142	577.135	21.529	7.21483e+06	67	0	0				No matches found	No matches found	No matches found	No matches found	No matches found	No matches found	No matches found	No matches found	No matches found	Multiple matches found	No matches found	DDA for preferred ion	[M-H]-1	132949	6.79015e+06	132949	135762	131418	6.53488e+06	6.79015e+06	7.21483e+06	1.65198	5.01669	0.02	0.02	0.02	0.018	-5.64	-5.62	-5.64	-5.78	0.000876795
Vitexin 2"-O-p-coumarate	C30 H26 O12	Full match	No results	No results	Not the top hit	Full match	-0.66	578.142	577.135	22.377	1.0361e+07	67	0	0				No matches found	No matches found	No matches found	No matches found	No matches found	No matches found	No matches found	No matches found	No matches found	Multiple matches found	No matches found	DDA for preferred ion	[M-H]-1	128933	1.00719e+07	126088	144055	128933	9.89429e+06	1.00719e+07	1.0361e+07	7.25985	2.33012	0.013	0.013	0.014	0.012	-6.29	-6.29	-6.13	-6.33	0.000185938
Vitexin 2"-O-p-coumarate	C30 H26 O12	Not the top hit	No results	No results	Not the top hit	Full match	-0.62	578.142	577.135	27.658	2.53622e+06	67	0	0				No matches found	No matches found	No matches found	No matches found	No matches found	No matches found	No matches found	No matches found	No matches found	Multiple matches found	No matches found	DDA for preferred ion	[M-H]-1	93511.8	2.44017e+06	94421.2	92229.1	93511.8	2.44017e+06	2.33236e+06	2.53622e+06	1.17932	4.18632	0.039	0.039	0.04	0.037	-4.69	-4.69	-4.66	-4.76	0.000622856
Vitexin 2"-O-p-coumarate	C30 H26 O12	Not the top hit	No results	No results	Not the top hit	Full match	-0.5	578.142	577.135	25.713	946943	67	0	0				No matches found	No matches found	No matches found	No matches found	No matches found	No matches found	No matches found	No matches found	No matches found	Multiple matches found	No matches found	DDA for preferred ion	[M-H]-1	86871.9	844701	91062.2	85726.5	86871.9	831825	844701	946943	3.19603	7.21287	0.101	0.109	0.101	0.092	-3.3	-3.19	-3.3	-3.45	0.00221813
Procyanidin B-type dimer	C30 H26 O12	Not the top hit	No results	No results	Not the top hit	Full match	-0.45	578.142	577.135	26.791	2.24739e+07	67	0	0				No matches found	No matches found	No matches found	No matches found	No matches found	No matches found	No matches found	No matches found	No matches found	Multiple matches found	No matches found	DDA for preferred ion	[M-H]-1	100839	2.17284e+07	101968	100839	99516.1	2.17284e+07	2.17209e+07	2.24739e+07	1.21777	1.96854	0.005	0.005	0.005	0.004	-7.75	-7.74	-7.75	-7.82	0.000130993
Vitexin 2"-O-p-coumarate	C30 H26 O12	Not the top hit	No results	No results	Not the top hit	Full match	-0.45	578.142	577.135	16.422	3.26259e+06	67	0	0				No matches found	No matches found	No matches found	No matches found	No matches found	No matches found	No matches found	No matches found	No matches found	Multiple matches found	No matches found	DDA for preferred ion	[M-H]-1	163821	3.23268e+06	162001	163821	167757	3.23268e+06	3.26259e+06	3.2175e+06	1.78809	0.708633	0.05	0.05	0.05	0.052	-4.32	-4.32	-4.32	-4.26	2.13588e-05
Vitexin 2"-O-p-coumarate	C30 H26 O12	Not the top hit	No results	No results	Not the top hit	Full match	-0.45	578.142	577.135	25.235	2.37458e+06	67	0	0				No matches found	No matches found	No matches found	No matches found	No matches found	No matches found	No matches found	No matches found	No matches found	Multiple matches found	No matches found	DDA for preferred ion	[M-H]-1	95880.3	2.24356e+06	96391.2	95430.9	95880.3	2.24356e+06	2.187e+06	2.37458e+06	0.501009	4.24193	0.043	0.043	0.044	0.04	-4.54	-4.54	-4.52	-4.63	0.000651614
Vitexin 2"-O-p-coumarate	C30 H26 O12	Not the top hit	No results	No results	Not the top hit	Full match	-0.43	578.142	577.135	18.19	2.49204e+06	67	0	0				No matches found	No matches found	No matches found	No matches found	No matches found	No matches found	No matches found	No matches found	No matches found	Multiple matches found	No matches found	DDA for preferred ion	[M-H]-1	125869	2.41715e+06	125869	126889	122047	2.49204e+06	2.41715e+06	2.15329e+06	2.04322	7.55873	0.052	0.051	0.052	0.057	-4.25	-4.31	-4.25	-4.14	0.00206216
Vitexin 2"-O-p-coumarate	C30 H26 O12	Not the top hit	No results	No results	Not the top hit	Full match	-0.39	578.142	577.135	23.008	2.58261e+06	67	0	0				No matches found	No matches found	No matches found	No matches found	No matches found	No matches found	No matches found	No matches found	No matches found	Multiple matches found	No matches found	DDA for preferred ion	[M-H]-1	105415	2.57447e+06	104501	107137	105415	2.57447e+06	2.46455e+06	2.58261e+06	1.26686	2.59549	0.041	0.041	0.043	0.041	-4.61	-4.62	-4.52	-4.61	0.000253576
6,4'-Dihydroxyaurone 4-O-rutinoside	C27 H30 O14	Full match	No results	No results	Partial match	Full match	0.02	578.164	577.156	35.008	4.10502e+06	106	0	0				No matches found	No matches found	No matches found	No matches found	No matches found	No matches found	No matches found	No matches found	No matches found	Multiple matches found	No matches found	DDA for preferred ion	[M-H]-1	132794	4.03947e+06	132794	134903	130643	4.10502e+06	4.03947e+06	3.99692e+06	1.60435	1.34559	0.033	0.032	0.033	0.033	-4.94	-4.95	-4.9	-4.94	6.26122e-05
	C28 H34 O11 S	Full match	No results	No results	No results	No results	4.26	578.185	577.177	23.869	645066	0	0	0				No matches found	No matches found	No matches found	No matches found	No matches found	No matches found	No matches found	No matches found	No matches found	No matches found	No matches found	DDA for preferred ion	[M-H]-1	74128.3	637293	72569.3	74128.3	74333	556307	645066	637293	1.30926	8.02029	0.117	0.13	0.115	0.117	-3.1	-2.94	-3.12	-3.1	0.00265376
Naringin	C27 H32 O14	Not the top hit	Full match	Full match	Full match	Full match	-0.48	580.179	579.172	32.862	4.18932e+06	30	2	3	86.9	72.1	79.5	No matches found	Single match found	No matches found	No matches found	No matches found	Single match found	No matches found	No matches found	Single match found	Multiple matches found	No matches found	DDA for preferred ion	[M-H]-1	156927	4.09143e+06	156927	161626	155574	4.01986e+06	4.09143e+06	4.18932e+06	2.01001	2.07476	0.039	0.039	0.04	0.037	-4.68	-4.68	-4.66	-4.75	0.000158873
7-{[4,5-dihydroxy-6-(hydroxymethyl)-3-{[(2S,3R,4R,5R,6S)-3,4,5-trihydroxy-6-methyloxan-2-yl]oxy}oxan-2-yl]oxy}-5-hydroxy-2-(4-hydroxyphenyl)-3,4-dihydro-2H-1-benzopyran-4-one	C27 H32 O14	Full match	Full match	Full match	Full match	Full match	-0.27	580.179	579.172	33.642	1.43389e+06	30	2	2	74.3	66.5	50.8	No matches found	No matches found	No matches found	No matches found	No matches found	Single match found	No matches found	No matches found	Single match found	Multiple matches found	No matches found	DDA for preferred ion	[M-H]-1	105568	1.38787e+06	104782	105693	105568	1.38787e+06	1.21496e+06	1.43389e+06	0.468911	8.57851	0.075	0.075	0.087	0.074	-3.73	-3.73	-3.52	-3.76	0.00288572
4-[3-(Perfluorooctyl)-1-propyloxy]benzaldehyde	C18 H11 F17 O2	No results	No results	No results	Full match	No results	4.67	582.051	581.044	31.197	478737	6	0	0				No matches found	No matches found	No matches found	No matches found	No matches found	No matches found	No matches found	No matches found	No matches found	No matches found	No matches found	DDA for preferred ion	[M-H]-1	54606.7	474867	55519.4	54606.7	53306.4	474867	430905	478737	2.04141	5.75706	0.117	0.117	0.127	0.111	-3.1	-3.1	-2.98	-3.17	0.00144024
Okanin 4'-alpha-L-arabinofuranosyl- (1->4) -glucoside	C26 H30 O15	Not the top hit	No results	No results	Not the top hit	Full match	-0.68	582.158	581.151	30.212	5.47131e+06	11	0	0				No matches found	No matches found	No matches found	No matches found	No matches found	No matches found	No matches found	No matches found	No matches found	Multiple matches found	No matches found	DDA for preferred ion	[M-H]-1	110292	5.43038e+06	108067	110292	113477	5.39588e+06	5.43038e+06	5.47131e+06	2.4581	0.695116	0.02	0.02	0.02	0.021	-5.62	-5.64	-5.62	-5.59	1.4456e-05
Okanin 4'-alpha-L-arabinofuranosyl- (1->4) -glucoside	C26 H30 O15	Full match	No results	No results	Not the top hit	Full match	-0.47	582.158	581.151	24.496	1.20159e+06	11	0	0				No matches found	No matches found	No matches found	No matches found	No matches found	No matches found	No matches found	No matches found	No matches found	Multiple matches found	No matches found	DDA for preferred ion	[M-H]-1	75366.3	1.17004e+06	78677	74775.7	75366.3	1.20159e+06	1.17004e+06	1.1367e+06	2.7569	2.77505	0.065	0.065	0.064	0.066	-3.93	-3.93	-3.97	-3.91	0.000265305
	C24 H16 N4 O12 S	Full match	No results	No results	No match	No results	-3.58	584.046	583.039	17.463	1.0164e+06	3	0	0				No matches found	No matches found	No matches found	No matches found	No matches found	No matches found	No matches found	No matches found	No matches found	No matches found	No matches found	DDA for preferred ion	[M-H]-1	107056	975389	107774	107056	106068	1.0164e+06	975389	870547	0.800629	7.8835	0.11	0.106	0.11	0.122	-3.19	-3.24	-3.19	-3.04	0.00255922
	C23 H20 O16 S	Full match	No results	No results	No match	No results	-1.27	584.046	583.039	17.046	1.47094e+06	3	0	0				No matches found	No matches found	No matches found	No matches found	No matches found	No matches found	No matches found	No matches found	No matches found	No matches found	No matches found	DDA for preferred ion	[M-H]-1	106439	1.44478e+06	107149	106192	106439	1.38142e+06	1.44478e+06	1.47094e+06	0.466305	3.21359	0.074	0.078	0.074	0.072	-3.77	-3.69	-3.77	-3.79	0.000409062
Maritimetin 6- (6"-p-coumarylglucoside)	C30 H26 O13	Not the top hit	No results	No results	Partial match	Full match	-0.31	594.137	593.13	4.605	2.56955e+06	43	0	0				No matches found	No matches found	No matches found	No matches found	No matches found	No matches found	No matches found	No matches found	No matches found	Multiple matches found	No matches found	DDA for preferred ion	[M-H]-1	153156	2.51404e+06	155461	152223	153156	2.51404e+06	2.35927e+06	2.56955e+06	1.08505	4.39229	0.062	0.062	0.065	0.06	-4.02	-4.02	-3.95	-4.07	0.000718481
Isovitexin 2"-O-galactoside	C27 H30 O15	Not the top hit	No results	No results	Partial match	Full match	-0.48	594.158	593.151	32.341	2.90411e+06	164	0	0				No matches found	No matches found	No matches found	No matches found	No matches found	No matches found	No matches found	No matches found	No matches found	Multiple matches found	No matches found	DDA for preferred ion	[M-H]-1	769981	2.84572e+06	769981	773983	765770	2.90411e+06	2.46108e+06	2.84572e+06	0.533401	8.79457	0.269	0.265	0.314	0.269	-1.89	-1.92	-1.67	-1.89	0.00508821
5,7-Dihydroxy-2-(4-hydroxyphenyl)-4-oxo-4H-chromen-3-yl 6-O-(6-deoxyhexopyranosyl)hexopyranoside	C27 H30 O15	Not the top hit	Full match	No results	Full match	Not the top hit	-0.36	594.158	593.151	33.279	2.69185e+06	164	3	0	90.4	9.5		No matches found	No matches found	No matches found	No matches found	No matches found	No matches found	No matches found	No matches found	No matches found	Multiple matches found	No matches found	DDA for preferred ion	[M-H]-1	554554	2.64132e+06	542674	554554	581146	2.69185e+06	2.5175e+06	2.64132e+06	3.52115	3.42797	0.22	0.202	0.22	0.22	-2.18	-2.31	-2.18	-2.18	0.000682507
	C34 H21 N5 O6	Full match	No results	No results	No match	No results	-3.44	595.147	594.14	24.73	1.76163e+06	7	0	0				No matches found	No matches found	No matches found	No matches found	No matches found	No matches found	No matches found	No matches found	No matches found	No matches found	No matches found	DDA for preferred ion	[M-H]-1	94788.1	1.58837e+06	95968.2	94788.1	91680.7	1.40966e+06	1.58837e+06	1.76163e+06	2.35248	11.0927	0.06	0.068	0.06	0.052	-4.07	-3.88	-4.07	-4.26	0.00471524
	C17 H32 N4 O17 S	Full match	No results	No results	No match	No results	1.44	596.149	595.142	10.675	965355	1	0	0				No matches found	No matches found	No matches found	No matches found	No matches found	No matches found	No matches found	No matches found	No matches found	No matches found	No matches found	DDA for preferred ion	[M-H]-1	88690.3	815752	87751.7	88690.3	205043	424435	815752	965355	53.0417	37.9928	0.207	0.207	0.109	0.212	-2.27	-2.27	-3.2	-2.24	0.0465692
Okanin 4'- (6"-p-coumarylglucoside)	C30 H28 O13	Full match	No results	No results	Not the top hit	Full match	-0.62	596.153	595.145	35.911	7.29256e+06	3	0	0				No matches found	No matches found	No matches found	No matches found	No matches found	No matches found	No matches found	No matches found	No matches found	Multiple matches found	No matches found	DDA for preferred ion	[M-H]-1	360355	6.12044e+06	446067	354316	360355	5.61822e+06	6.12044e+06	7.29256e+06	13.2635	13.5444	0.058	0.079	0.058	0.049	-4.11	-3.65	-4.11	-4.34	0.00744737
Okanin 4'- (6"-p-coumarylglucoside)	C30 H28 O13	Not the top hit	No results	No results	Not the top hit	Full match	-0.34	596.153	595.146	35.772	4.75147e+06	3	0	0				No matches found	No matches found	No matches found	No matches found	No matches found	No matches found	No matches found	No matches found	No matches found	Multiple matches found	No matches found	DDA for preferred ion	[M-H]-1	238149	4.55972e+06	296414	238149	224018	4.75147e+06	3.82756e+06	4.55972e+06	15.1762	11.1332	0.062	0.062	0.062	0.049	-4.01	-4	-4.01	-4.35	0.00428034
Hovetrichoside D	C27 H32 O15	Not the top hit	No results	No results	Partial match	Full match	-0.36	596.174	595.167	29.137	802264	38	0	0				No matches found	No matches found	No matches found	No matches found	No matches found	No matches found	No matches found	No matches found	No matches found	Multiple matches found	No matches found	DDA for preferred ion	[M-H]-1	88264.6	757870	86619.6	89365.5	88264.6	743830	757870	802264	1.56886	3.97174	0.116	0.116	0.118	0.11	-3.1	-3.1	-3.08	-3.18	0.000651011
Hovetrichoside D	C27 H32 O15	Full match	No results	No results	Partial match	Full match	-0.3	596.174	595.167	26.229	984831	38	0	0				No matches found	No matches found	No matches found	No matches found	No matches found	No matches found	No matches found	No matches found	No matches found	Multiple matches found	No matches found	DDA for preferred ion	[M-H]-1	75169.4	981854	76311.3	75169.4	75130.5	981854	958802	984831	0.888055	1.46093	0.078	0.078	0.078	0.076	-3.69	-3.69	-3.67	-3.71	8.07761e-05
	C24 H36 O17	Full match	No results	No results	No match	No results	-0.19	596.195	595.188	5.542	3.19917e+07	1	0	0				No matches found	No matches found	No matches found	No matches found	No matches found	No matches found	No matches found	No matches found	No matches found	No matches found	No matches found	DDA for preferred ion	[M-H]-1	180216	2.01351e+07	180216	178223	181870	3.19917e+07	1.9541e+07	2.01351e+07	1.01407	29.3988	0.009	0.006	0.009	0.009	-6.79	-7.47	-6.78	-6.79	0.0280239
	C24 H36 O17	Full match	No results	No results	No match	No results	-0.18	596.195	595.188	5.32	1.4374e+07	2	0	0				No matches found	No matches found	No matches found	No matches found	No matches found	No matches found	No matches found	No matches found	No matches found	No matches found	No matches found	DDA for preferred ion	[M-H]-1	147585	1.2157e+07	147585	145685	152720	1.4374e+07	1.15124e+07	1.2157e+07	2.44808	11.8369	0.013	0.01	0.013	0.013	-6.31	-6.61	-6.3	-6.31	0.00474885
	C33 H14 N2 O10	Full match	No results	No results	No results	No results	-4.37	598.062	597.055	17.046	1.46203e+06	0	0	0				No matches found	No matches found	No matches found	No matches found	No matches found	No matches found	No matches found	No matches found	No matches found	No matches found	No matches found	DDA for preferred ion	[M-H]-1	119775	1.41884e+06	120731	119497	119775	1.41884e+06	1.38561e+06	1.46203e+06	0.539397	2.69425	0.085	0.085	0.086	0.082	-3.55	-3.55	-3.54	-3.61	0.000287209
	C27 H26 N4 O12	Full match	No results	No results	No match	No results	-3.06	598.153	597.146	20.875	1.85593e+06	2	0	0				No matches found	No matches found	No matches found	No matches found	No matches found	No matches found	No matches found	No matches found	No matches found	No matches found	No matches found	DDA for preferred ion	[M-H]-1	114144	1.73291e+06	114144	114743	112024	1.73291e+06	1.72123e+06	1.85593e+06	1.25732	4.2162	0.066	0.066	0.067	0.06	-3.92	-3.92	-3.91	-4.05	0.000701825
	C18 H34 N2 O18 S	Full match	No results	No results	No match	No results	0.46	598.153	597.146	20.227	2.56875e+06	2	0	0				No matches found	No matches found	No matches found	No matches found	No matches found	No matches found	No matches found	No matches found	No matches found	No matches found	No matches found	DDA for preferred ion	[M-H]-1	111694	2.56146e+06	117476	111694	110372	2.56146e+06	2.5547e+06	2.56875e+06	3.33803	0.274292	0.044	0.046	0.044	0.043	-4.52	-4.45	-4.52	-4.54	4.11665e-06
	C27 H26 N4 O12	Full match	No results	No results	No match	No results	-2.49	598.153	597.146	18.517	1.24544e+06	2	0	0				No matches found	No matches found	No matches found	No matches found	No matches found	No matches found	No matches found	No matches found	No matches found	No matches found	No matches found	DDA for preferred ion	[M-H]-1	113484	1.19883e+06	111550	115784	113484	1.1804e+06	1.24544e+06	1.19883e+06	1.86582	2.77445	0.095	0.095	0.093	0.095	-3.4	-3.4	-3.43	-3.4	0.000274961
	C36 H24 O7 S	Full match	No results	No results	No match	No results	-0.28	600.124	599.117	13.507	4.51828e+06	1	0	0				No matches found	No matches found	No matches found	No matches found	No matches found	No matches found	No matches found	No matches found	No matches found	No matches found	No matches found	DDA for preferred ion	[M-H]-1	124461	4.04818e+06	124461	122683	125029	4.04818e+06	3.64743e+06	4.51828e+06	0.986831	10.7063	0.031	0.031	0.034	0.028	-5.02	-5.02	-4.89	-5.18	0.00401888
	C37 H20 N4 O3 S	Full match	No results	No results	No match	No results	-2.36	600.124	599.117	26.789	1.03801e+06	1	0	0				No matches found	No matches found	No matches found	No matches found	No matches found	No matches found	No matches found	No matches found	No matches found	No matches found	No matches found	DDA for preferred ion	[M-H]-1	92438	997074	93401.1	92438	91225.6	918569	997074	1.03801e+06	1.18038	6.16487	0.093	0.102	0.093	0.088	-3.43	-3.3	-3.43	-3.51	0.00159314
	C19 H30 N4 O16 S	Full match	No results	No results	No match	No results	3.95	602.14	601.133	32.445	1.14127e+06	8	0	0				No matches found	No matches found	No matches found	No matches found	No matches found	No matches found	No matches found	No matches found	No matches found	No matches found	No matches found	DDA for preferred ion	[M-H]-1	99963.6	1.11947e+06	99309.8	102934	99963.6	1.14127e+06	1.01613e+06	1.11947e+06	1.91769	6.11997	0.089	0.087	0.101	0.089	-3.49	-3.52	-3.3	-3.49	0.0016
5,13-Bis(3,4,5-trihydroxyphenyl)-4,12,14-trioxapentacyclo[11.7.1.0~2,11~.0~3,8~.0~15,20~]henicosa-2,8,10,15,17,19-hexaene-6,9,17,19,21-pentol	C30 H24 O14	Full match	No results	No results	Full match	No results	-0.37	608.116	607.109	29.223	1.18324e+06	3	0	0				No matches found	No matches found	No matches found	No matches found	No matches found	No matches found	No matches found	No matches found	No matches found	No matches found	No matches found	DDA for preferred ion	[M-H]-1	68571.9	1.07117e+06	69247.7	68571.9	67944.1	1.07117e+06	915348	1.18324e+06	0.950548	12.7334	0.065	0.065	0.075	0.057	-3.95	-3.95	-3.74	-4.12	0.00614786
Leptosidin 6-glucosyl- (1->4) -rhamnoside	C28 H32 O15	Not the top hit	No results	No results	Partial match	Full match	-0.47	608.174	607.167	35.172	1.74903e+06	82	0	0				No matches found	No matches found	No matches found	No matches found	No matches found	No matches found	No matches found	No matches found	No matches found	Multiple matches found	No matches found	DDA for preferred ion	[M-H]-1	108007	1.74079e+06	109747	107352	108007	1.74903e+06	1.5437e+06	1.74079e+06	1.14215	6.9279	0.063	0.063	0.07	0.062	-3.99	-3.99	-3.85	-4.01	0.00179514
Rutin	C27 H30 O16	Not the top hit	Full match	Full match	Full match	Full match	-0.32	610.153	609.146	34.116	2.27938e+06	141	4	2	78.5	48.2	81	No matches found	No matches found	No matches found	No matches found	No matches found	Single match found	No matches found	No matches found	Single match found	Multiple matches found	No matches found	DDA for preferred ion	[M-H]-1	117613	2.21729e+06	115920	117613	118119	2.27938e+06	2.20891e+06	2.21729e+06	0.982473	1.72211	0.053	0.051	0.053	0.053	-4.23	-4.3	-4.23	-4.23	0.000116411
Aureusidin 4,6-diglucoside	C27 H30 O16	Full match	No results	No results	Partial match	Full match	0.44	610.154	609.146	31.267	2.10276e+06	141	0	0				No matches found	No matches found	No matches found	No matches found	No matches found	No matches found	No matches found	No matches found	No matches found	Multiple matches found	No matches found	DDA for preferred ion	[M-H]-1	596139	1.74536e+06	541999	596139	632885	1.74536e+06	1.62034e+06	2.10276e+06	7.7446	13.7349	0.311	0.311	0.368	0.301	-1.69	-1.69	-1.44	-1.73	0.0108566
4,2',4'-Trihydroxy-6'-methoxychalcone 4,4'-di-beta-glucoside	C28 H34 O15	Full match	No results	No results	Partial match	Full match	-0.46	610.189	609.182	31.107	2.00916e+06	31	0	0				No matches found	No matches found	No matches found	No matches found	No matches found	No matches found	No matches found	No matches found	No matches found	Multiple matches found	No matches found	DDA for preferred ion	[M-H]-1	114697	1.9347e+06	114375	115127	114697	1.9347e+06	1.87576e+06	2.00916e+06	0.32898	3.44603	0.059	0.059	0.061	0.057	-4.08	-4.08	-4.03	-4.13	0.000449473
Atalanine	C34 H30 N2 O9	No results	No results	No results	Full match	No results	-0.35	610.195	609.188	0.985	1.06696e+07	2	0	0				No matches found	No matches found	No matches found	No matches found	No matches found	No matches found	No matches found	No matches found	No matches found	No matches found	No matches found	DDA for preferred ion	[M-H]-1	3.73131e+06	8.59353e+06	3.57014e+06	3.73131e+06	4.47441e+06	8.48336e+06	8.59353e+06	1.06696e+07	12.2879	13.3168	0.421	0.421	0.434	0.419	-1.25	-1.25	-1.2	-1.25	0.0066429
	C22 H32 N2 O16 S	Full match	No results	No results	No results	No results	0.75	612.148	611.14	35.487	1.63385e+06	0	0	0				No matches found	No matches found	No matches found	No matches found	No matches found	No matches found	No matches found	No matches found	No matches found	No matches found	No matches found	DDA for preferred ion	[M-H]-1	131921	1.47797e+06	156662	131921	120679	1.33838e+06	1.47797e+06	1.63385e+06	13.4942	9.96454	0.089	0.117	0.089	0.074	-3.49	-3.09	-3.49	-3.76	0.00500843
	C31 H24 N4 O10	Full match	No results	No results	No results	No results	-2.48	612.148	611.14	35.735	2.30097e+06	0	0	0				No matches found	No matches found	No matches found	No matches found	No matches found	No matches found	No matches found	No matches found	No matches found	No matches found	No matches found	DDA for preferred ion	[M-H]-1	189161	1.87837e+06	236819	189161	174700	1.87837e+06	1.61002e+06	2.30097e+06	16.2339	18.0505	0.117	0.126	0.117	0.076	-3.09	-2.99	-3.09	-3.72	0.0142013
Okanin 3',4'-diglucoside	C27 H32 O16	Not the top hit	No results	No results	Partial match	Full match	-0.87	612.168	611.161	21.315	996614	19	0	0				No matches found	No matches found	No matches found	No matches found	No matches found	No matches found	No matches found	No matches found	No matches found	Multiple matches found	No matches found	DDA for preferred ion	[M-H]-1	111649	976501	110797	114084	111649	976501	955180	996614	1.52062	2.12272	0.113	0.113	0.119	0.112	-3.14	-3.14	-3.07	-3.16	0.000215868
Okanin 3',4'-diglucoside	C27 H32 O16	Full match	No results	No results	Partial match	Full match	-0.52	612.169	611.161	29.498	457889	19	0	0				No matches found	No matches found	No matches found	No matches found	No matches found	No matches found	No matches found	No matches found	No matches found	Multiple matches found	No matches found	DDA for preferred ion	[M-H]-1	46550.7	456044	46550.7	45909.5	47265.4	456044	457889	439568	1.45628	2.23583	0.102	0.102	0.1	0.108	-3.29	-3.29	-3.32	-3.22	0.000233715
Safflomin C	C30 H30 O14	Not the top hit	No results	No results	Partial match	Full match	-0.51	614.163	613.156	34.747	1.11343e+06	3	0	0				No matches found	No matches found	No matches found	No matches found	No matches found	No matches found	No matches found	No matches found	No matches found	Single match found	No matches found	DDA for preferred ion	[M-H]-1	131670	1.10944e+06	132970	131670	130646	1.10944e+06	1.10582e+06	1.11343e+06	0.883929	0.343323	0.119	0.12	0.119	0.117	-3.07	-3.06	-3.07	-3.09	6.9691e-06
NP-019498	C28 H32 O16	Not the top hit	Full match	No results	Full match	Partial match	-0.25	624.169	623.162	35.638	3.0341e+06	87	1	0	69.1	45.7		No matches found	No matches found	No matches found	No matches found	No matches found	No matches found	No matches found	No matches found	No matches found	Multiple matches found	No matches found	DDA for preferred ion	[M-H]-1	165392	2.91389e+06	190021	165392	152523	2.8687e+06	2.91389e+06	3.0341e+06	11.2535	2.90886	0.057	0.066	0.057	0.05	-4.14	-3.92	-4.14	-4.31	0.000461412
6-Hydroxyluteolin 7-sophoroside	C27 H30 O17	Not the top hit	No results	No results	Partial match	Full match	0.25	626.148	625.141	26.279	673797	65	0	0				No matches found	No matches found	No matches found	No matches found	No matches found	No matches found	No matches found	No matches found	No matches found	Multiple matches found	No matches found	DDA for preferred ion	[M-H]-1	74977.6	669522	74977.6	74561.1	75274.7	648553	669522	673797	0.478309	2.03485	0.112	0.116	0.111	0.112	-3.16	-3.11	-3.17	-3.16	0.000174871
5-O-Methyleriodictyol 7-glucosyl- (1->4) -galactoside	C28 H34 O16	Full match	No results	No results	Not the top hit	Full match	-0.29	626.184	625.177	22.988	2.06797e+06	8	0	0				No matches found	No matches found	No matches found	No matches found	No matches found	No matches found	No matches found	No matches found	No matches found	Multiple matches found	No matches found	DDA for preferred ion	[M-H]-1	88216.8	2.0548e+06	87451.5	89658.1	88216.8	2.0548e+06	1.92824e+06	2.06797e+06	1.26686	3.82516	0.043	0.043	0.046	0.043	-4.55	-4.55	-4.43	-4.55	0.00054721
	C25 H38 O18	Full match	No results	No results	No match	No results	-0.27	626.206	625.198	8.619	7.56631e+06	3	0	0				No matches found	No matches found	No matches found	No matches found	No matches found	No matches found	No matches found	No matches found	No matches found	No matches found	No matches found	DDA for preferred ion	[M-H]-1	171468	7.40024e+06	171468	168748	171637	7.30399e+06	7.40024e+06	7.56631e+06	0.950345	1.78751	0.023	0.023	0.023	0.023	-5.45	-5.41	-5.45	-5.46	0.000111021
	C26 H34 N4 O14	Full match	No results	No results	No match	No results	-2.25	626.206	625.198	7.303	4.43129e+07	3	0	0				No matches found	No matches found	No matches found	No matches found	No matches found	No matches found	No matches found	No matches found	No matches found	No matches found	No matches found	DDA for preferred ion	[M-H]-1	211390	4.37862e+07	205533	212553	211390	4.37862e+07	4.30539e+07	4.43129e+07	1.79327	1.44634	0.005	0.005	0.005	0.005	-7.71	-7.73	-7.66	-7.71	7.06055e-05
Taxifolin 3-galactosyl- (1->6) -glucoside	C27 H32 O17	Not the top hit	No results	No results	Partial match	Full match	-0.39	628.164	627.156	16.007	1.27062e+06	1	0	0				No matches found	No matches found	No matches found	No matches found	No matches found	No matches found	No matches found	No matches found	No matches found	Single match found	No matches found	DDA for preferred ion	[M-H]-1	102846	1.2121e+06	102846	102451	105840	1.27062e+06	1.15348e+06	1.2121e+06	1.78704	4.83213	0.087	0.081	0.089	0.087	-3.52	-3.63	-3.49	-3.52	0.000924119
Taxifolin 3-galactosyl- (1->6) -glucoside	C27 H32 O17	Full match	No results	No results	Partial match	Full match	-0.15	628.164	627.157	15.191	2.26327e+06	1	0	0				No matches found	No matches found	No matches found	No matches found	No matches found	No matches found	No matches found	No matches found	No matches found	Single match found	No matches found	DDA for preferred ion	[M-H]-1	109109	2.18485e+06	109121	107303	109109	2.18485e+06	2.14897e+06	2.26327e+06	0.964361	2.65817	0.05	0.05	0.05	0.048	-4.32	-4.32	-4.32	-4.37	0.000253719
Leucodelphinidin 3-O- (beta-D-glucopyranosyl- (1->4) -alpha-L-rhamnopyranoside)	C27 H34 O17	Not the top hit	No results	No results	Not the top hit	Full match	-0.67	630.179	629.172	17.555	734355	3	0	0				No matches found	No matches found	No matches found	No matches found	No matches found	No matches found	No matches found	No matches found	No matches found	Single match found	No matches found	DDA for preferred ion	[M-H]-1	59969.1	681267	59969.1	59878	60884.9	734355	681267	587236	0.924452	11.1595	0.088	0.082	0.088	0.104	-3.51	-3.61	-3.51	-3.27	0.00504498
Leucodelphinidin 3-O- (beta-D-glucopyranosyl- (1->4) -alpha-L-rhamnopyranoside)	C27 H34 O17	Full match	No results	No results	Not the top hit	Full match	-0.23	630.179	629.172	19.257	736238	3	0	0				No matches found	No matches found	No matches found	No matches found	No matches found	No matches found	No matches found	No matches found	No matches found	Single match found	No matches found	DDA for preferred ion	[M-H]-1	86366.7	730153	86366.7	84679.4	87374.3	736238	730153	684507	1.58072	3.94365	0.117	0.117	0.116	0.128	-3.09	-3.09	-3.11	-2.97	0.000716475
	C22 H36 N2 O17 S	Full match	No results	No results	No match	No results	-2.63	632.172	631.165	5.542	2.08829e+06	9	0	0				No matches found	No matches found	No matches found	No matches found	No matches found	No matches found	No matches found	No matches found	No matches found	No matches found	No matches found	DDA for preferred ion	[M-H]-1	269646	2.07447e+06	269646	266663	272121	2.07447e+06	1.93771e+06	2.08829e+06	1.01407	4.09317	0.13	0.13	0.138	0.13	-2.94	-2.94	-2.86	-2.94	0.000697068
	C29 H30 O16	Full match	No results	No results	No results	No results	-3.93	634.151	633.144	32.442	1.0356e+06	0	0	0				No matches found	No matches found	No matches found	No matches found	No matches found	No matches found	No matches found	No matches found	No matches found	No matches found	No matches found	DDA for preferred ion	[M-H]-1	101895	1.00002e+06	101526	104923	101895	1.00002e+06	965550	1.0356e+06	1.81337	3.50132	0.102	0.102	0.109	0.098	-3.3	-3.3	-3.2	-3.35	0.000552154
Tricetin 7,3',4',5'-trimethyl eter 5-xylosyl- (1->2) -rhamnoside	C30 H36 O15	Full match	No results	No results	Partial match	Full match	0.12	636.206	635.198	34.166	654236	7	0	0				No matches found	No matches found	No matches found	No matches found	No matches found	No matches found	No matches found	No matches found	No matches found	Multiple matches found	No matches found	DDA for preferred ion	[M-H]-1	100626	652911	104376	100626	99704.4	652911	654236	646719	2.43607	0.616072	0.154	0.16	0.154	0.154	-2.7	-2.65	-2.7	-2.7	1.31561e-05
4'-Hydroxy-5,7,2'-trimethoxyflavanone 4'-rhamnosyl- (1->6) -glucoside	C30 H38 O15	Not the top hit	No results	No results	Partial match	Full match	-0.07	638.221	637.214	33.287	2.38334e+06	19	0	0				No matches found	No matches found	No matches found	No matches found	No matches found	No matches found	No matches found	No matches found	No matches found	Single match found	No matches found	DDA for preferred ion	[M-H]-1	99927.2	2.36192e+06	99927.2	100235	97953.9	2.36192e+06	2.17053e+06	2.38334e+06	1.24573	5.08295	0.042	0.042	0.046	0.041	-4.56	-4.56	-4.44	-4.6	0.000952693
	C21 H40 N2 O18 S	Full match	No results	No results	No match	No results	0.76	640.2	639.193	31.809	1.526e+06	13	0	0				No matches found	No matches found	No matches found	No matches found	No matches found	No matches found	No matches found	No matches found	No matches found	No matches found	No matches found	DDA for preferred ion	[M-H]-1	176058	1.49782e+06	176058	172507	179733	1.40379e+06	1.526e+06	1.49782e+06	2.05177	4.33589	0.12	0.125	0.113	0.12	-3.06	-3	-3.15	-3.06	0.000828719
Plantamajoside	C29 H36 O16	Full match	No results	No results	Full match	No results	-0.07	640.2	639.193	25.892	1.48657e+07	13	0	0				No matches found	No matches found	No matches found	No matches found	No matches found	No matches found	No matches found	No matches found	No matches found	No matches found	No matches found	DDA for preferred ion	[M-H]-1	87738.9	1.44223e+07	91009	87738.9	87174.5	1.41583e+07	1.44223e+07	1.48657e+07	2.33554	2.46831	0.006	0.006	0.006	0.006	-7.36	-7.28	-7.36	-7.41	0.000207588
brartemicin	C28 H34 O17	Full match	No results	No results	Full match	No results	-0.29	642.179	641.172	8.805	1.41479e+06	2	0	0				No matches found	No matches found	No matches found	No matches found	No matches found	No matches found	No matches found	No matches found	No matches found	No matches found	No matches found	DDA for preferred ion	[M-H]-1	137531	1.38695e+06	139237	137531	135928	1.38695e+06	1.41479e+06	1.12959e+06	1.20277	11.9988	0.1	0.1	0.097	0.12	-3.32	-3.32	-3.36	-3.05	0.00583808
	C29 H38 O14 S	Full match	No results	No results	No match	No results	3.94	642.201	641.193	5.539	3.28387e+06	2	0	0				No matches found	No matches found	No matches found	No matches found	No matches found	No matches found	No matches found	No matches found	No matches found	No matches found	No matches found	DDA for preferred ion	[M-H]-1	228833	3.27767e+06	228833	226302	230934	3.28387e+06	3.12966e+06	3.27767e+06	1.01407	2.70241	0.07	0.07	0.072	0.07	-3.83	-3.84	-3.79	-3.83	0.000268925
	C20 H30 N4 O18 S	Full match	No results	No results	No match	No results	3.7	646.13	645.123	13.495	1.36442e+06	1	0	0				No matches found	No matches found	No matches found	No matches found	No matches found	No matches found	No matches found	No matches found	No matches found	No matches found	No matches found	DDA for preferred ion	[M-H]-1	112017	1.26798e+06	112017	110416	112529	1.36442e+06	1.26798e+06	1.25645e+06	0.986831	4.57359	0.087	0.082	0.087	0.09	-3.52	-3.61	-3.52	-3.48	0.000828231
	C27 H36 N4 O15	Full match	No results	No results	No match	No results	-2.07	656.216	655.209	8.757	6.72048e+06	2	0	0				No matches found	No matches found	No matches found	No matches found	No matches found	No matches found	No matches found	No matches found	No matches found	No matches found	No matches found	DDA for preferred ion	[M-H]-1	174022	6.63874e+06	174022	171890	174193	6.72048e+06	6.49523e+06	6.63874e+06	0.740246	1.72294	0.026	0.026	0.026	0.026	-5.25	-5.27	-5.24	-5.25	0.000102213
Vitexin 3"',4"'-Di-O-acetyl 2"-O-rhamnoside	C31 H34 O16	Not the top hit	No results	No results	Not the top hit	Full match	-3.26	662.183	661.175	7.305	3.5437e+06	6	0	0				No matches found	No matches found	No matches found	No matches found	No matches found	No matches found	No matches found	No matches found	No matches found	Multiple matches found	No matches found	DDA for preferred ion	[M-H]-1	205718	3.51683e+06	200018	206850	205718	3.51683e+06	3.42032e+06	3.5437e+06	1.79327	1.85721	0.058	0.057	0.06	0.058	-4.11	-4.14	-4.05	-4.11	0.000136708
	C31 H36 O14 S	Full match	No results	No results	No results	No results	0.55	664.183	663.176	5.548	2.33829e+06	0	0	0				No matches found	No matches found	No matches found	No matches found	No matches found	No matches found	No matches found	No matches found	No matches found	No matches found	No matches found	DDA for preferred ion	[M-H]-1	242180	2.19359e+06	242180	239501	244403	2.19359e+06	2.11055e+06	2.33829e+06	1.01407	5.20532	0.11	0.11	0.113	0.105	-3.18	-3.18	-3.14	-3.26	0.00108976
Quercetin 5,7,3',4'-tetramethyl ether 3-rutinoside	C31 H38 O16	Full match	No results	No results	Not the top hit	Full match	-0.09	666.216	665.209	35.723	4.0538e+06	6	0	0				No matches found	No matches found	No matches found	No matches found	No matches found	No matches found	No matches found	No matches found	No matches found	Single match found	No matches found	DDA for preferred ion	[M-H]-1	180571	3.83305e+06	225078	180571	165183	3.7953e+06	3.83305e+06	4.0538e+06	16.3472	3.58582	0.047	0.059	0.047	0.041	-4.41	-4.08	-4.41	-4.62	0.000663156
	C27 H36 N4 O16	Full match	No results	No results	No match	No results	-1.99	672.211	671.204	7.302	1.6869e+07	2	0	0				No matches found	No matches found	No matches found	No matches found	No matches found	No matches found	No matches found	No matches found	No matches found	No matches found	No matches found	DDA for preferred ion	[M-H]-1	213150	1.67222e+07	207244	214322	213150	1.67222e+07	1.63896e+07	1.6869e+07	1.79327	1.47443	0.013	0.012	0.013	0.013	-6.31	-6.33	-6.26	-6.31	7.51918e-05
	C30 H38 O18	Full match	No results	No results	No results	No results	-0.17	686.206	685.198	35.448	1.28475e+06	0	0	0				No matches found	No matches found	No matches found	No matches found	No matches found	No matches found	No matches found	No matches found	No matches found	No matches found	No matches found	DDA for preferred ion	[M-H]-1	112491	1.17252e+06	132239	112491	100490	1.17252e+06	1.28475e+06	1.14059e+06	13.9315	6.31341	0.088	0.113	0.088	0.088	-3.5	-3.15	-3.51	-3.5	0.0016446
	C42 H42 N2 O5 S	Full match	No results	No results	No match	No results	-3.94	686.279	685.271	35.286	827799	5	0	0				No matches found	No matches found	No matches found	No matches found	No matches found	No matches found	No matches found	No matches found	No matches found	No matches found	No matches found	DDA for preferred ion	[M-H]-1	90824.3	689631	96939.6	90824.3	88256	827799	687592	689631	4.84843	10.9341	0.128	0.117	0.132	0.128	-2.97	-3.09	-2.92	-2.97	0.00463929
	C29 H39 N O16 S	Full match	No results	No results	No results	No results	3.73	689.202	688.194	7.301	1.61925e+06	0	0	0				No matches found	No matches found	No matches found	No matches found	No matches found	No matches found	No matches found	No matches found	No matches found	No matches found	No matches found	DDA for preferred ion	[M-H]-1	218048	1.58692e+06	212006	219247	218048	1.58692e+06	1.5318e+06	1.61925e+06	1.79327	2.79972	0.135	0.134	0.143	0.135	-2.89	-2.9	-2.8	-2.89	0.000371815
16-Hydroxy-10,13-dimethoxy-3-methyl-1,8,14,15-tetraoxo-1,3,4,8,14,15-hexahydropyrano[4′,3′:6,7]naphtho[1,2-b]xanthen-5-yl 6-deoxy-2,3,4-tri-O-methylhexopyranoside	C36 H34 O14	Full match	No results	No results	Full match	No results	-0.25	690.195	689.187	35.991	6.09718e+07	2	0	0				No matches found	No matches found	No matches found	No matches found	No matches found	No matches found	No matches found	No matches found	No matches found	No matches found	No matches found	DDA for preferred ion	[M-H]-1	589132	5.0397e+07	720218	535582	589132	5.0146e+07	6.09718e+07	5.0397e+07	15.4465	11.4772	0.012	0.014	0.009	0.012	-6.42	-6.12	-6.83	-6.42	0.00456444
	C32 H38 O15 S	Full match	No results	No results	No results	No results	0.45	694.193	693.186	7.308	5.10809e+06	0	0	0				No matches found	No matches found	No matches found	No matches found	No matches found	No matches found	No matches found	No matches found	No matches found	No matches found	No matches found	DDA for preferred ion	[M-H]-1	218430	4.94423e+06	217496	219632	218430	4.94423e+06	4.88042e+06	5.10809e+06	0.489918	2.35946	0.044	0.044	0.045	0.043	-4.51	-4.51	-4.47	-4.55	0.000204216
	C33 H20 N4 O12 S	Full match	No results	No results	No results	No results	-2.54	696.078	695.071	13.515	1.62904e+06	0	0	0				No matches found	No matches found	No matches found	No matches found	No matches found	No matches found	No matches found	No matches found	No matches found	No matches found	No matches found	DDA for preferred ion	[M-H]-1	128691	1.5966e+06	128691	126920	129279	1.5966e+06	1.52727e+06	1.62904e+06	0.957483	3.28154	0.081	0.081	0.083	0.079	-3.63	-3.63	-3.59	-3.66	0.000404961
	C28 H38 N4 O17	Full match	No results	No results	No match	No results	-2	702.222	701.215	8.746	1.35561e+06	1	0	0				No matches found	No matches found	No matches found	No matches found	No matches found	No matches found	No matches found	No matches found	No matches found	No matches found	No matches found	DDA for preferred ion	[M-H]-1	162680	1.33035e+06	162680	160687	162840	1.33035e+06	1.25967e+06	1.35561e+06	0.740246	3.78099	0.122	0.122	0.128	0.12	-3.03	-3.03	-2.97	-3.06	0.000590357
	C37 H30 N4 O11	Full match	No results	No results	No match	No results	-1.88	706.19	705.183	35.785	9.12929e+07	3	0	0				No matches found	No matches found	No matches found	No matches found	No matches found	No matches found	No matches found	No matches found	No matches found	No matches found	No matches found	DDA for preferred ion	[M-H]-1	418116	8.09271e+07	517733	418116	405771	8.09271e+07	7.96086e+07	9.12929e+07	13.7272	7.62351	0.005	0.006	0.005	0.004	-7.57	-7.29	-7.57	-7.81	0.00197111
	C30 H42 O17 S	Full match	No results	No results	No results	No results	-4.85	706.211	705.204	26.814	1.36021e+06	0	0	0				No matches found	No matches found	No matches found	No matches found	No matches found	No matches found	No matches found	No matches found	No matches found	No matches found	No matches found	DDA for preferred ion	[M-H]-1	77914.3	1.3284e+06	78726.1	77914.3	76892.4	1.36021e+06	1.3284e+06	1.29024e+06	1.18038	2.64146	0.059	0.058	0.059	0.06	-4.09	-4.11	-4.09	-4.07	0.000248806
Kaempferide 3-rhamnoside-7- (6"-succinylglucoside)	C32 H36 O18	Full match	No results	No results	Not the top hit	Full match	-3.22	708.188	707.181	25.897	1.4107e+06	6	0	0				No matches found	No matches found	No matches found	No matches found	No matches found	No matches found	No matches found	No matches found	No matches found	Multiple matches found	No matches found	DDA for preferred ion	[M-H]-1	87536.8	1.33226e+06	90799.4	87536.8	86973.7	1.28675e+06	1.33226e+06	1.4107e+06	2.33554	4.66795	0.066	0.071	0.066	0.062	-3.93	-3.82	-3.93	-4.02	0.000879115
	C37 H28 O15	Full match	No results	No results	No results	No results	-0.19	712.143	711.135	19.006	1.04536e+06	0	0	0				No matches found	No matches found	No matches found	No matches found	No matches found	No matches found	No matches found	No matches found	No matches found	No matches found	No matches found	DDA for preferred ion	[M-H]-1	116286	1.02065e+06	116286	117885	114444	1.04536e+06	1.02065e+06	748895	1.48191	17.5314	0.115	0.111	0.115	0.153	-3.11	-3.17	-3.11	-2.71	0.012858
	C34 H32 O15 S	Full match	No results	No results	No results	No results	-4.89	712.143	711.135	31.565	1.25209e+06	0	0	0				No matches found	No matches found	No matches found	No matches found	No matches found	No matches found	No matches found	No matches found	No matches found	No matches found	No matches found	DDA for preferred ion	[M-H]-1	107468	1.24919e+06	107742	107308	107468	1.25209e+06	1.15706e+06	1.24919e+06	0.204331	4.43241	0.086	0.086	0.093	0.086	-3.54	-3.54	-3.43	-3.54	0.000781612
	C41 H28 N4 O7 S	Full match	No results	No results	No match	No results	1.71	720.169	719.162	35.176	1.02243e+06	7	0	0				No matches found	No matches found	No matches found	No matches found	No matches found	No matches found	No matches found	No matches found	No matches found	No matches found	No matches found	DDA for preferred ion	[M-H]-1	117814	1.01062e+06	119712	117100	117814	1.01031e+06	1.02243e+06	1.01062e+06	1.14215	0.681329	0.117	0.118	0.115	0.117	-3.1	-3.08	-3.13	-3.1	2.62073e-05
	C37 H30 N4 O12	Full match	No results	No results	No match	No results	-2.02	722.185	721.177	34.827	4.16141e+06	4	0	0				No matches found	No matches found	No matches found	No matches found	No matches found	No matches found	No matches found	No matches found	No matches found	No matches found	No matches found	DDA for preferred ion	[M-H]-1	135256	4.07289e+06	137255	135256	134999	4.07289e+06	3.64435e+06	4.16141e+06	0.90911	6.98403	0.034	0.034	0.037	0.032	-4.89	-4.89	-4.75	-4.95	0.00173499
	C37 H30 N4 O12	Full match	No results	No results	No match	No results	-1.85	722.185	721.177	34.553	1.54073e+06	4	0	0				No matches found	No matches found	No matches found	No matches found	No matches found	No matches found	No matches found	No matches found	No matches found	No matches found	No matches found	DDA for preferred ion	[M-H]-1	149064	1.5274e+06	149071	149064	146196	1.5274e+06	1.51734e+06	1.54073e+06	1.11918	0.767771	0.098	0.098	0.098	0.095	-3.36	-3.36	-3.35	-3.4	3.07122e-05
	C36 H34 O16	Full match	No results	No results	No match	No results	0.14	722.185	721.178	35.02	1.70928e+07	4	0	0				No matches found	No matches found	No matches found	No matches found	No matches found	No matches found	No matches found	No matches found	No matches found	No matches found	No matches found	DDA for preferred ion	[M-H]-1	282921	1.39085e+07	282921	287415	278338	1.39085e+07	1.2575e+07	1.70928e+07	1.60435	15.9804	0.02	0.02	0.023	0.016	-5.62	-5.62	-5.45	-5.94	0.00877099
	C37 H30 N4 O12	Full match	No results	No results	No match	No results	-1.71	722.185	721.178	35.454	4.61901e+07	4	0	0				No matches found	No matches found	No matches found	No matches found	No matches found	No matches found	No matches found	No matches found	No matches found	No matches found	No matches found	DDA for preferred ion	[M-H]-1	142806	4.54744e+07	167877	142806	136444	4.54744e+07	4.30203e+07	4.61901e+07	11.1502	3.70296	0.003	0.004	0.003	0.003	-8.23	-8.08	-8.23	-8.4	0.000458798
	C37 H30 N4 O12	Full match	No results	No results	No match	No results	-1.53	722.185	721.178	35.2	1.16887e+07	4	0	0				No matches found	No matches found	No matches found	No matches found	No matches found	No matches found	No matches found	No matches found	No matches found	No matches found	No matches found	DDA for preferred ion	[M-H]-1	248835	1.13284e+07	269548	248835	243663	1.00148e+07	1.13284e+07	1.16887e+07	5.39259	8.00152	0.022	0.027	0.022	0.021	-5.51	-5.22	-5.51	-5.58	0.00229825
	C42 H32 O10 S	Full match	No results	No results	No match	No results	2.16	728.173	727.166	35.831	5.48729e+06	3	0	0				No matches found	No matches found	No matches found	No matches found	No matches found	No matches found	No matches found	No matches found	No matches found	No matches found	No matches found	DDA for preferred ion	[M-H]-1	1.29008e+06	5.45467e+06	1.25277e+06	1.29008e+06	1.50882e+06	5.48729e+06	5.21513e+06	5.45467e+06	10.2419	2.75937	0.247	0.228	0.247	0.277	-2.02	-2.13	-2.02	-1.85	0.000611992
	C29 H40 N2 O18 S	Full match	No results	No results	No results	No results	0.94	736.2	735.193	36.005	9.51109e+06	0	0	0				No matches found	No matches found	No matches found	No matches found	No matches found	No matches found	No matches found	No matches found	No matches found	No matches found	No matches found	DDA for preferred ion	[M-H]-1	755294	8.81553e+06	950494	686639	755294	8.81553e+06	8.70662e+06	9.51109e+06	17.1656	4.84329	0.079	0.108	0.079	0.079	-3.65	-3.21	-3.66	-3.65	0.00111716
	C29 H34 N4 O17 S	Full match	No results	No results	No match	No results	3.56	742.167	741.159	35.784	5.45608e+06	2	0	0				No matches found	No matches found	No matches found	No matches found	No matches found	No matches found	No matches found	No matches found	No matches found	No matches found	No matches found	DDA for preferred ion	[M-H]-1	384687	5.06112e+06	476340	384687	373329	5.45608e+06	4.73051e+06	5.06112e+06	13.7272	7.14713	0.081	0.087	0.081	0.074	-3.62	-3.52	-3.62	-3.76	0.00153439
	C38 H32 O16	Full match	No results	No results	No results	No results	-3.21	744.167	743.159	35.478	2.48871e+06	0	0	0				No matches found	No matches found	No matches found	No matches found	No matches found	No matches found	No matches found	No matches found	No matches found	No matches found	No matches found	DDA for preferred ion	[M-H]-1	158540	2.36587e+06	188274	158540	145030	2.48871e+06	2.36587e+06	2.16116e+06	13.4942	7.07572	0.067	0.076	0.067	0.067	-3.9	-3.72	-3.9	-3.9	0.00147759
Okanin 4'-O- (2"-O-caffeoyl-6"-O-p-coumaroylglucoside)	C39 H34 O16	Not the top hit	No results	No results	Full match	Full match	-3.14	758.182	757.175	35.998	5.84394e+06	1	0	0				No matches found	No matches found	No matches found	No matches found	No matches found	No matches found	No matches found	No matches found	No matches found	Single match found	No matches found	DDA for preferred ion	[M-H]-1	469165	5.69166e+06	573557	426519	469165	5.84394e+06	5.69166e+06	5.55469e+06	15.4465	2.53994	0.084	0.098	0.075	0.084	-3.57	-3.35	-3.74	-3.57	0.000136163
	C35 H40 O17 S	Full match	No results	No results	No results	No results	0.98	764.199	763.192	0.931	3.70389e+06	0	0	0				No matches found	No matches found	No matches found	No matches found	No matches found	No matches found	No matches found	No matches found	No matches found	No matches found	No matches found	DDA for preferred ion	[M-H]-1	1.56402e+06	3.69956e+06	1.19322e+06	1.56402e+06	2.16461e+06	3.69956e+06	3.16758e+06	3.70389e+06	29.8791	8.75207	0.494	0.323	0.494	0.584	-1.02	-1.63	-1.02	-0.77	0.0264025
Quercetin 3- (2G-glucosylrutinoside)	C33 H40 O21	No match	No results	No results	Full match	Full match	0.22	772.206	771.199	26.93	2.01922e+06	45	0	0				No matches found	No matches found	No matches found	No matches found	No matches found	No matches found	No matches found	No matches found	No matches found	Multiple matches found	No matches found	DDA for preferred ion	[M-H]-1	74515.7	1.87006e+06	76758.8	74119.9	74515.7	2.01922e+06	1.71799e+06	1.87006e+06	1.89419	8.05821	0.04	0.038	0.043	0.04	-4.65	-4.72	-4.53	-4.65	0.00230076
	C40 H30 N4 O13	Full match	No results	No results	No results	No results	-4.45	774.177	773.17	35.787	6.67796e+06	0	0	0				No matches found	No matches found	No matches found	No matches found	No matches found	No matches found	No matches found	No matches found	No matches found	No matches found	No matches found	DDA for preferred ion	[M-H]-1	574187	6.44392e+06	628590	468266	574187	6.67796e+06	5.43221e+06	6.44392e+06	14.637	10.7054	0.089	0.094	0.086	0.089	-3.49	-3.41	-3.54	-3.49	0.00354357
	C37 H36 N4 O15	Full match	No results	No results	No match	No results	-1.8	776.216	775.209	32.326	2.00342e+06	2	0	0				No matches found	No matches found	No matches found	No matches found	No matches found	No matches found	No matches found	No matches found	No matches found	No matches found	No matches found	DDA for preferred ion	[M-H]-1	94633.6	1.94364e+06	93188.4	97088.1	94633.6	1.94364e+06	1.89876e+06	2.00342e+06	2.07591	2.69461	0.048	0.048	0.051	0.047	-4.38	-4.38	-4.29	-4.4	0.000278901
	C37 H36 N4 O15	Full match	No results	No results	No match	No results	-1.75	776.216	775.209	32.169	1.16719e+06	2	0	0				No matches found	No matches found	No matches found	No matches found	No matches found	No matches found	No matches found	No matches found	No matches found	No matches found	No matches found	DDA for preferred ion	[M-H]-1	81284.1	1.13809e+06	81929.4	80740.3	81284.1	1.10107e+06	1.13809e+06	1.16719e+06	0.732028	2.91884	0.071	0.074	0.071	0.07	-3.82	-3.75	-3.82	-3.84	0.000336514
[truncated: 10 more columns]
